# Supplementary material for: Reprogramming of DNA methylation and changes of gene expression in grafted Hevea brasiliensis
Source: Front Plant Sci. 2024 Jun 24;15:1407700. doi: 10.3389/fpls.2024.1407700 (PMC11228250; doi:10.3389/fpls.2024.1407700)
Supplement: Supplementary file 3 [file Table_3.xlsx]

## Sheet: Table S3
gene_id	HbDCASH	HbDCBSH	log2FoldChange	pvalue	padj	gene_name	gene_chr	gene_start	gene_end	gene_strand	gene_length	gene_biotype	gene_description	tf_family
110670652	6840.43	1.38778e-17	15.7399	2.27751e-57	8.04916e-53	LOC110670652	NW_018746140.1	184427	185233	-	807	protein_coding	thaumatin-like protein	Thaumatin
110651572	5374.55	1.38778e-17	15.392	9.08854e-55	1.60604e-50	LOC110651572	NW_018748458.1	8282	8633	-	352	protein_coding	non-specific lipid-transfer protein-like	-
110634769	3847.56	1.38778e-17	14.9098	3.61137e-51	4.25444e-47	LOC110634769	NW_018745719.1	2883087	2885212	-	620	protein_coding	EG45-like domain containing protein	-
110645670	1883.7	1.38778e-17	13.8795	1.60074e-43	1.41434e-39	LOC110645670	NW_018746975.1	168952	169991	-	679	protein_coding	gibberellin-regulated protein 6-like	-
110644886	38.0749	9024.24	-7.88412	4.60907e-43	3.25788e-39	LOC110644886	NW_018746907.1	124822	125761	-	702	protein_coding	light-regulated protein-like	-
110667507	1766.47	0.997866	10.6194	1.97671e-41	1.16435e-37	LOC110667507	NW_018746064.1	838362	840021	-	1044	pseudogene	-	Abhydrolase_1
110672744	1362.68	1.38778e-17	13.4124	4.35885e-40	2.20072e-36	LOC110672744	NW_018746221.1	863441	865855	-	1685	protein_coding	probable glucan 1%2C3-beta-glucosidase A	-
110632577	1563.07	1.9959	9.52549	5.11179e-39	2.144e-35	LOC110632577	NW_018746298.1	474611	482218	-	2100	protein_coding	alpha-dioxygenase 1-like	An_peroxidase
110641827	2782.46	10.9782	7.96928	5.45979e-39	2.144e-35	LOC110641827	NW_018746706.1	23138	27292	-	2314	protein_coding	acid beta-fructofuranosidase-like	-
110663638	42.0828	5787.61	-7.09935	1.7115e-37	6.04879e-34	LOC110663638	NW_018745957.1	601324	606054	+	2299	protein_coding	probable sulfate transporter 3.5%2C transcript variant X1	Sulfate_transp
110641290	1037.04	1.38778e-17	13.0184	3.29281e-37	1.05795e-33	LOC110641290	NW_018746668.1	137655	139839	-	1013	protein_coding	(S)-hydroxynitrile lyase-like	Abhydrolase_1
110667806	1008.98	1.38778e-17	12.9789	6.37375e-37	1.87718e-33	LOC110667806	NW_018746070.1	483514	485095	+	1029	pseudogene	-	-
110664629	14876.2	135.733	6.77478	7.76083e-37	2.10987e-33	LOC110664629	NW_018745989.1	508057	508957	+	720	protein_coding	non-specific lipid-transfer protein-like	-
110662455	1825.58	6.98609	8.00414	9.67147e-37	2.44149e-33	LOC110662455	NW_018745926.1	1085365	1087567	-	1231	pseudogene	-	Aldo_ket_red
110668750	1649.24	6.98609	7.85759	1.15101e-35	2.71194e-32	LOC110668750	NW_018746091.1	1089087	1092304	+	1382	protein_coding	probable pectinesterase 68	-
110647551	857.684	1.38778e-17	12.7445	3.142e-35	6.94028e-32	LOC110647551	NW_018747200.1	27791	30657	+	2826	protein_coding	putative disease resistance protein RGA1	NB-ARC
110665964	2042.01	13.9723	7.17849	2.4197e-34	5.03041e-31	LOC110665964	NW_018746022.1	1244325	1246457	-	1376	protein_coding	protein CDI-like	-
110665310	2619.14	25.9488	6.65041	7.53171e-33	1.47881e-29	LOC110665310	NW_018746005.1	218415	219791	+	1214	protein_coding	glucan endo-1%2C3-beta-glucosidase%2C basic isoform-like	Glyco_hydro_17
110648017	930.828	2.99394	8.22143	1.24679e-32	2.31915e-29	LOC110648017	NW_018747283.1	1858	2967	+	1014	protein_coding	endochitinase PR4-like	-
110638018	2274.47	23.9527	6.56176	6.04605e-32	1.0684e-28	LOC110638018	NW_018746510.1	411029	413567	-	1715	protein_coding	probable WRKY transcription factor 53	-
110661278	15.0297	1563.92	-6.68939	3.90078e-31	6.56483e-28	LOC110661278	NW_018745892.1	1292625	1295612	+	1567	protein_coding	UDP-glycosyltransferase 76B1-like	UDPGT
110651424	2229.38	26.9468	6.36378	6.94183e-31	1.11517e-27	LOC110651424	NW_018748350.1	19906	21092	+	1089	protein_coding	endochitinase EP3	-
110640267	634.246	0.997866	9.14178	1.01933e-30	1.56631e-27	LOC110640267	NW_018746615.1	132806	134292	+	1159	protein_coding	expansin-A15-like	-
110652986	545.07	1.38778e-17	12.0906	1.47975e-30	2.17905e-27	LOC110652986	NW_018745744.1	1317929	1319804	+	887	protein_coding	light-harvesting complex-like protein OHP2%2C chloroplastic	-
110648020	7609.94	125.752	5.91782	1.71234e-30	2.4207e-27	LOC110648020	NW_018747283.1	22597	23774	+	1039	protein_coding	endochitinase EP3-like	-
110656032	1337.63	12.9743	6.67416	2.34683e-30	3.19007e-27	LOC110656032	NW_018745791.1	2258617	2261379	-	1892	protein_coding	S-adenosylmethionine decarboxylase proenzyme-like	SAM_decarbox
110649261	19.0375	1611.83	-6.39439	5.88882e-30	7.70824e-27	LOC110649261	NW_018745739.1	1808753	1811202	+	1385	protein_coding	uncharacterized LOC110649261%2C transcript variant X4	-
110646577	8219.14	149.705	5.77761	1.25962e-29	1.58991e-26	LOC110646577	NW_018745736.1	1899761	1900880	-	1120	protein_coding	acidic endochitinase-like	-
110660829	12151.9	231.544	5.71298	1.91916e-29	2.33886e-26	LOC110660829	NW_018745702.1	2294660	2297370	-	1975	protein_coding	valine N-monooxygenase 1-like	p450
110639369	10356.3	197.611	5.71081	2.45263e-29	2.88936e-26	LOC110639369	NW_018746571.1	265701	269111	+	1809	protein_coding	beta-glucosidase 24-like	Glyco_hydro_1
110649475	831.633	5.98805	7.08809	3.45729e-29	3.94154e-26	LOC110649475	NW_018747580.1	43742	44542	-	801	protein_coding	pathogenesis-related protein 1-like	SCP
110666477	1030.02	9.9802	6.67159	4.52371e-29	4.99615e-26	LOC110666477	NW_018746034.1	1061355	1066059	+	2093	protein_coding	squalene epoxidase 3-like%2C transcript variant X1	-
110633420	2.0041	588.841	-8.11191	7.18151e-29	7.69118e-26	LOC110633420	NW_018746325.1	256904	258451	+	819	protein_coding	chaperonin-like RBCX protein 1%2C chloroplastic	-
110642708	955.877	8.98216	6.71384	7.90929e-29	8.22147e-26	LOC110642708	NW_018746758.1	54078	55912	-	1835	protein_coding	tyrosine decarboxylase 1-like	-
110650460	101.199	5114.94	-5.65771	1.98194e-28	2.0013e-25	LOC110650460	NW_018747883.1	37652	39153	-	1225	protein_coding	aquaporin PIP2-7-like	-
110640221	1201.36	14.9704	6.31455	2.11496e-28	2.0763e-25	LOC110640221	NW_018746612.1	269013	270133	+	1121	protein_coding	dehydration-responsive element-binding protein 1E-like%2C transcript variant X1	AP2
110658800	130.256	6266.67	-5.58692	3.58205e-28	3.42153e-25	LOC110658800	NW_018745701.1	1312808	1316343	-	2345	protein_coding	adagio protein 3-like%2C transcript variant X2	-
110653760	428.842	1.38778e-17	11.7447	3.83779e-28	3.56935e-25	LOC110653760	NW_018745752.1	2694417	2695459	-	925	protein_coding	organ-specific protein P4-like%2C transcript variant X2	-
110663973	425.836	1.38778e-17	11.7346	4.51047e-28	4.08741e-25	LOC110663973	NW_018745966.1	574685	576837	-	1718	protein_coding	putative amidase C869.01	Amidase
110634490	1.38778e-17	407.199	-11.67	1.28614e-27	1.13637e-24	LOC110634490	NW_018746359.1	571124	571679	+	408	lncRNA	uncharacterized LOC110634490	-
110651793	399.785	1.38778e-17	11.6435	1.91369e-27	1.6496e-24	LOC110651793	NW_018748624.1	613	3995	-	3383	protein_coding	putative calcium-transporting ATPase 13%2C plasma membrane-type	Cation_ATPase_C
110660653	4656.14	106.79	5.44464	6.36392e-27	5.2942e-24	LOC110660653	NW_018745883.1	456236	458503	+	1616	protein_coding	BURP domain-containing protein 10-like	-
110649285	578.135	3.99198	7.13393	6.44137e-27	5.2942e-24	LOC110649285	NW_018747532.1	12206	14496	+	2291	protein_coding	aspartyl protease family protein 2-like	-
110638192	6.01197	654.712	-6.7375	9.42019e-27	7.56656e-24	LOC110638192	NW_018746514.1	280246	282823	-	1682	protein_coding	probable purine permease 10	-
110654558	759.492	29250.4	-5.26705	1.2707e-26	9.97979e-24	LOC110654558	NW_018745696.1	2195979	2199265	+	1911	protein_coding	beta-glucosidase 13-like	Glyco_hydro_1
110636542	2395.7	52.8958	5.49782	2.62692e-26	2.01827e-23	LOC110636542	NW_018746451.1	309439	317853	+	2688	protein_coding	alpha-aminoadipic semialdehyde synthase-like%2C transcript variant X2	-
110639362	813.598	10.9782	6.19546	3.56023e-26	2.67714e-23	LOC110639362	NW_018746571.1	419505	422759	-	1764	protein_coding	beta-glucosidase 24-like	Glyco_hydro_1
110656790	486.956	2.99394	7.28688	5.05318e-26	3.72061e-23	LOC110656790	NW_018745803.1	803224	805257	-	1150	protein_coding	NAC domain-containing protein 90-like%2C transcript variant X3	NAM
110633556	2.0041	439.136	-7.6888	6.44194e-26	4.63214e-23	LOC110633556	NW_018746330.1	615102	616222	-	1121	protein_coding	metalloendoproteinase 5-MMP-like	PG_binding_1
110643998	7083.91	187.631	5.23764	6.5533e-26	4.63214e-23	LOC110643998	NW_018745734.1	2440796	2443056	-	1050	protein_coding	proline-rich protein 4-like	-
110667031	926.82	14.9704	5.94029	9.31242e-26	6.45333e-23	LOC110667031	NW_018746046.1	26212	27247	+	625	protein_coding	snakin-1-like	-
110645069	1233.42	23.9527	5.67896	1.27029e-25	8.53429e-23	LOC110645069	NW_018746925.1	45523	49106	+	2207	protein_coding	protein HOTHEAD	-
110642261	425.836	1.9959	7.64978	1.27983e-25	8.53429e-23	LOC110642261	NW_018746728.1	7101	9896	+	1272	protein_coding	TMV resistance protein N-like	TIR
110631599	1010.99	17.9645	5.80463	1.61569e-25	1.05744e-22	LOC110631599	NW_018746262.1	465945	469030	-	1811	protein_coding	protein DETOXIFICATION 33-like	MatE
110665259	2103.13	49.9017	5.39378	1.85525e-25	1.19215e-22	LOC110665259	NW_018746004.1	854948	856885	+	1938	protein_coding	cytochrome P450 94B3-like	p450
110646489	931.83	15.9684	5.8557	2.00352e-25	1.26444e-22	LOC110646489	NW_018747055.1	9993	11950	+	822	protein_coding	60S ribosomal protein L36-2-like%2C transcript variant X2	-
110673574	823.617	12.9743	5.97461	2.15878e-25	1.32158e-22	LOC110673574	NW_018746244.1	766704	769410	-	1750	protein_coding	transcription factor bHLH25-like	HLH
110658046	456.897	2.99394	7.19499	2.16886e-25	1.32158e-22	LOC110658046	NW_018745830.1	1151272	1154990	+	2092	protein_coding	cation/calcium exchanger 5-like	Na_Ca_ex
110641481	38.0749	1671.71	-5.45173	2.51149e-25	1.50442e-22	LOC110641481	NW_018745729.1	3074038	3075563	+	813	protein_coding	uncharacterized LOC110641481%2C transcript variant X1	-
110673558	16.0316	912.205	-5.81937	3.31837e-25	1.95463e-22	LOC110673558	NW_018746243.1	720980	748288	-	2068	protein_coding	terpene synthase 10-like%2C transcript variant X2	-
novel.472	703.381	9.9802	6.12137	3.47746e-25	2.01476e-22	-	NW_018746182.1	12829	15267	-	2439	-	PF14372:Domain of unknown function (DUF4413)|PF05699:hAT family C-terminal dimerisation region	hATC
110634056	17.0336	939.152	-5.77456	3.95962e-25	2.25711e-22	LOC110634056	NW_018746347.1	390259	392034	-	1234	protein_coding	probable xyloglucan endotransglucosylase/hydrolase protein 32	-
110652064	403.793	1.9959	7.57312	4.27678e-25	2.36185e-22	LOC110652064	NW_018748912.1	14069	16359	-	1841	protein_coding	uncharacterized LOC110652064	Hemopexin
110661895	314.618	1.38778e-17	11.298	4.27702e-25	2.36185e-22	LOC110661895	NW_018745907.1	1099667	1100824	+	1141	protein_coding	kiwellin-like%2C transcript variant X2	-
110670770	309.608	1.38778e-17	11.2749	6.11699e-25	3.32595e-22	LOC110670770	NW_018746145.1	91557	93530	-	1706	protein_coding	2-methylbutanal oxime monooxygenase-like	p450
110662817	5.01	508.998	-6.63155	6.65068e-25	3.56134e-22	LOC110662817	NW_018745933.1	1112596	1113982	-	1231	protein_coding	uncharacterized LOC110662817	-
110633564	1.38778e-17	307.395	-11.2645	7.60072e-25	4.00932e-22	LOC110633564	NW_018746330.1	574369	575421	-	1053	protein_coding	metalloendoproteinase 5-MMP-like%2C transcript variant X2	PG_binding_1
110672171	1384.72	31.937	5.43271	9.97082e-25	5.18219e-22	LOC110672171	NW_018746198.1	44871	47924	+	1968	protein_coding	putative laccase-9	-
110645764	76.1497	2760.57	-5.17769	1.16929e-24	5.97701e-22	LOC110645764	NW_018746982.1	164142	167112	-	2051	protein_coding	alpha-copaene synthase-like	-
110657747	208.409	6887.45	-5.04564	1.19727e-24	5.97701e-22	LOC110657747	NW_018745700.1	3847900	3849127	-	930	protein_coding	universal stress protein PHOS32-like	Usp
110667236	385.758	1.9959	7.50722	1.20075e-24	5.97701e-22	LOC110667236	NW_018746054.1	770153	772309	-	2063	protein_coding	F-box/LRR-repeat protein At3g48880-like	-
110661044	80.1576	2816.46	-5.13272	2.08483e-24	1.02336e-21	LOC110661044	NW_018745887.1	865428	869397	-	1842	protein_coding	probable nucleoredoxin 2	-
110644961	373.734	1.9959	7.46156	2.44886e-24	1.18558e-21	LOC110644961	NW_018746916.1	14053	21316	+	3999	pseudogene	-	-
110670261	2701.3	76.8486	5.13321	2.54544e-24	1.21569e-21	LOC110670261	NW_018746131.1	23007	28666	+	2374	protein_coding	NADP-dependent malic enzyme-like%2C transcript variant X1	malic
110654080	644.265	9.9802	5.99474	2.6215e-24	1.23532e-21	LOC110654080	NW_018745756.1	1823350	1833376	+	4646	protein_coding	pleiotropic drug resistance protein 1-like	ABC2_membrane
110650068	982.93	20.9586	5.54307	3.08336e-24	1.43384e-21	LOC110650068	NW_018747748.1	32663	33833	+	1171	protein_coding	metalloendoproteinase 3-MMP-like	PG_binding_1
110668128	4721.27	145.713	5.01677	3.6115e-24	1.65763e-21	LOC110668128	NW_018746077.1	1112121	1118581	+	2536	protein_coding	uncharacterized LOC110668128	Lipase_GDSL
110649129	366.72	1.9959	7.43423	3.7469e-24	1.68131e-21	LOC110649129	NW_018747488.1	44790	45863	-	1074	protein_coding	uncharacterized LOC110649129	-
110643617	1066.09	23.9527	5.46865	3.75824e-24	1.68131e-21	LOC110643617	NW_018746816.1	72575	74362	-	1505	protein_coding	alpha-amylase-like	-
110671681	61.1202	2175.72	-5.15084	3.85191e-24	1.70168e-21	LOC110671681	NW_018746173.1	743814	748216	-	2421	protein_coding	cellulose synthase-like protein E6%2C transcript variant X1	-
110672153	1477.9	37.9252	5.27962	4.45985e-24	1.94593e-21	LOC110672153	NW_018746198.1	22950	29796	+	1986	protein_coding	putative laccase-9	-
110635660	179.352	5614.95	-4.96743	5.24374e-24	2.26005e-21	LOC110635660	NW_018746415.1	299461	305292	-	2869	protein_coding	two-component response regulator-like APRR5%2C transcript variant X2	Response_reg
110643930	430.846	3.99198	6.7098	5.38193e-24	2.28158e-21	LOC110643930	NW_018746835.1	10996	14314	-	1445	protein_coding	uncharacterized LOC110643930	-
110670969	655.287	10.9782	5.88333	5.42281e-24	2.28158e-21	LOC110670969	NW_018745713.1	1616505	1618865	+	1588	protein_coding	cell division cycle-associated protein 7-like%2C transcript variant X4	-
110671155	9.01787	589.839	-6.01186	5.99821e-24	2.49398e-21	LOC110671155	NW_018746156.1	792378	796968	-	1804	protein_coding	amino acid transporter AVT1H	Aa_trans
110638289	1661.26	44.9115	5.20515	6.37416e-24	2.61948e-21	LOC110638289	NW_018746518.1	140570	141498	-	929	protein_coding	36.4 kDa proline-rich protein-like	-
110639026	2346.61	68.8643	5.08813	7.48059e-24	3.03884e-21	LOC110639026	NW_018746555.1	347015	355228	-	5235	protein_coding	DNA topoisomerase 2-like%2C transcript variant X6	DNA_gyraseB
110660786	3.00607	390.232	-6.96207	7.91125e-24	3.17727e-21	LOC110660786	NW_018745884.1	1337188	1341772	-	1651	protein_coding	chaperone protein dnaJ C76%2C chloroplastic-like	DnaJ
110657910	422.83	3.99198	6.68272	8.22129e-24	3.26468e-21	LOC110657910	NW_018745829.1	1762006	1767077	+	2018	protein_coding	3-isopropylmalate dehydratase large subunit%2C chloroplastic-like%2C transcript variant X1	Aconitase
110649697	546.072	7.98412	6.0737	1.00854e-23	3.96042e-21	LOC110649697	NW_018747643.1	1897	4998	+	1266	protein_coding	cationic peroxidase 1-like	-
110633594	811.594	16.9665	5.56962	1.13901e-23	4.42361e-21	LOC110633594	NW_018746331.1	702081	704693	-	2019	pseudogene	-	-
110673258	2102.13	61.8781	5.08345	1.18301e-23	4.54457e-21	LOC110673258	NW_018746237.1	119298	120643	-	1049	pseudogene	-	-
110661530	721.417	13.9723	5.67757	1.23521e-23	4.69407e-21	LOC110661530	NW_018745898.1	1568059	1569186	+	1032	protein_coding	endochitinase PR4-like	-
110659655	2317.55	69.8624	5.04944	1.32895e-23	4.99656e-21	LOC110659655	NW_018745857.1	1761821	1767369	+	2186	protein_coding	F-box/LRR-repeat protein 17-like	F-box
110649466	4541.92	150.703	4.91236	1.83817e-23	6.83836e-21	LOC110649466	NW_018747576.1	35553	45850	+	4123	protein_coding	bifunctional riboflavin biosynthesis protein RIBA 1%2C chloroplastic-like%2C transcript variant X2	DHBP_synthase
110645050	1993.92	59.882	5.05442	2.1267e-23	7.76423e-21	LOC110645050	NW_018746924.1	52084	55179	-	1817	protein_coding	protein FIZZY-RELATED 3	-
110641550	11228	394.224	4.83151	2.13098e-23	7.76423e-21	LOC110641550	NW_018746683.1	13286	15699	+	1966	protein_coding	valine N-monooxygenase 1	p450
110645149	924.816	21.9566	5.38843	2.55224e-23	9.2042e-21	LOC110645149	NW_018746929.1	58301	60168	+	1284	protein_coding	uncharacterized LOC110645149	-
110645721	782.537	16.9665	5.51703	2.62424e-23	9.36828e-21	LOC110645721	NW_018746979.1	90314	111751	-	3615	protein_coding	uncharacterized LOC110645721%2C transcript variant X3	-
110659983	552.084	8.98216	5.92204	2.73595e-23	9.64213e-21	LOC110659983	NW_018745867.1	353079	360939	-	1923	protein_coding	polyamine oxidase 1-like%2C transcript variant X4	Amino_oxidase
110667235	261.514	1.38778e-17	11.0314	2.75552e-23	9.64213e-21	LOC110667235	NW_018746054.1	755679	757241	-	1469	protein_coding	F-box/LRR-repeat protein At3g48880-like	-
110663098	609.196	10.9782	5.77813	2.86461e-23	9.92558e-21	LOC110663098	NW_018745940.1	71277	74178	+	1410	protein_coding	putative lipid phosphate phosphatase 3%2C chloroplastic%2C transcript variant X1	-
110672614	33.0651	1224.59	-5.20556	2.91256e-23	9.99377e-21	LOC110672614	NW_018746217.1	708074	709515	+	1242	protein_coding	NAC transcription factor 29-like	NAM
110639453	1469.89	41.9174	5.12783	3.05677e-23	1.03877e-20	LOC110639453	NW_018746577.1	246145	250749	-	2108	protein_coding	L-ascorbate oxidase homolog	-
110647144	1134.23	30941.1	-4.76959	3.11452e-23	1.04832e-20	LOC110647144	NW_018747144.1	32920	34642	+	1476	protein_coding	thiamine thiazole synthase%2C chloroplastic	-
110654471	5.01	424.165	-6.36859	4.20628e-23	1.40244e-20	LOC110654471	NW_018745763.1	2604460	2606373	+	1818	protein_coding	cytochrome P450 83B1-like%2C transcript variant X1	p450
110649664	121.238	3526.06	-4.86071	5.87686e-23	1.94112e-20	LOC110649664	NW_018747636.1	7622	9721	+	2007	protein_coding	CBL-interacting serine/threonine-protein kinase 5-like%2C transcript variant X3	Pkinase
110654995	10.0198	560.896	-5.78926	6.11498e-23	2.00107e-20	LOC110654995	NW_018745775.1	1310206	1312669	-	1208	protein_coding	protein ALUMINUM SENSITIVE 3	-
110634764	3854.57	133.737	4.8478	6.44016e-23	2.08724e-20	LOC110634764	NW_018746372.1	126327	139244	+	2999	protein_coding	DNA (cytosine-5)-methyltransferase CMT3	DNA_methylase
110651553	322.634	1.9959	7.24952	6.49643e-23	2.08724e-20	LOC110651553	NW_018748443.1	12722	14212	-	846	pseudogene	-	-
110640484	1814.56	56.8879	4.99229	6.9758e-23	2.22107e-20	LOC110640484	NW_018745728.1	1195215	1198138	-	1737	protein_coding	G2/mitotic-specific cyclin S13-6-like	Cyclin_C
110652257	3675.22	127.748	4.84509	7.38326e-23	2.32981e-20	LOC110652257	NW_018749151.1	3142	6375	-	1700	protein_coding	serine carboxypeptidase-like 7	Peptidase_S10
110672394	4.00804	383.246	-6.53545	7.67008e-23	2.3989e-20	LOC110672394	NW_018746210.1	161430	164493	-	2446	protein_coding	uncharacterized LOC110672394%2C transcript variant X2	-
110655486	1121.2	30.939	5.17381	7.74873e-23	2.40224e-20	LOC110655486	NW_018745783.1	1050011	1056197	-	3495	protein_coding	kinesin-like protein KIN-14R%2C transcript variant X2	Kinesin
110636115	3865.59	135.733	4.83056	8.25916e-23	2.53822e-20	LOC110636115	NW_018746431.1	425006	429777	+	2295	protein_coding	L-ascorbate oxidase homolog	-
110662436	82.1615	2445.19	-4.89322	9.16266e-23	2.77382e-20	LOC110662436	NW_018745926.1	515487	519899	-	1981	protein_coding	glucan endo-1%2C3-beta-glucosidase 14-like%2C transcript variant X1	Glyco_hydro_17
110633162	1.38778e-17	246.515	-10.9463	9.18275e-23	2.77382e-20	LOC110633162	NW_018746316.1	92842	94036	+	1195	protein_coding	metalloendoproteinase 1-like%2C transcript variant X2	PG_binding_1
110664997	1216.39	34.9311	5.11694	9.52445e-23	2.85265e-20	LOC110664997	NW_018745998.1	1284813	1285139	+	327	protein_coding	putative lipid-transfer protein DIR1	-
110659274	1547.04	47.9056	5.00952	1.08866e-22	3.21479e-20	LOC110659274	NW_018745852.1	804478	807106	-	1928	protein_coding	endoglucanase 17-like	-
110641725	4.00804	377.258	-6.51274	1.09155e-22	3.21479e-20	LOC110641725	NW_018746700.1	191929	195308	+	832	lncRNA	uncharacterized LOC110641725	-
110640229	3842.55	136.731	4.81138	1.10792e-22	3.23604e-20	LOC110640229	NW_018746613.1	271787	276363	-	1731	protein_coding	F-box/kelch-repeat protein At1g57790-like%2C transcript variant X2	F-box
110659889	81.1595	2397.28	-4.88235	1.1312e-22	3.27696e-20	LOC110659889	NW_018745866.1	23353	24528	-	1176	protein_coding	auxin-responsive protein SAUR40-like	Auxin_inducible
110636706	3655.18	130.743	4.80381	1.36732e-22	3.92875e-20	LOC110636706	NW_018746456.1	358820	360381	-	1527	protein_coding	protein EXORDIUM-like%2C transcript variant X2	-
110659187	143.282	3952.22	-4.78453	1.44428e-22	4.11643e-20	LOC110659187	NW_018745851.1	795822	850331	-	2218	protein_coding	BURP domain-containing protein BNM2C-like%2C transcript variant X2	-
110639086	26.0513	959.113	-5.19556	1.5363e-22	4.34366e-20	LOC110639086	NW_018746557.1	43381	44577	-	1197	protein_coding	auxin-responsive protein SAUR71-like	Auxin_inducible
110639555	5167.15	191.623	4.75212	1.67048e-22	4.68555e-20	LOC110639555	NW_018746580.1	54035	56708	-	2001	protein_coding	3-ketoacyl-CoA synthase 11-like	-
110655214	308.606	1.9959	7.18541	1.73182e-22	4.81938e-20	LOC110655214	NW_018745780.1	13828	15536	-	1709	protein_coding	basic 7S globulin-like	-
110636550	2525.96	88.8251	4.82776	2.26657e-22	6.25822e-20	LOC110636550	NW_018746451.1	294476	298310	-	2015	protein_coding	pectinesterase-like	-
110638661	391.769	4.99001	6.25954	2.44088e-22	6.68726e-20	LOC110638661	NW_018746534.1	11999	14049	-	1306	protein_coding	abscisic acid 8'-hydroxylase 1-like	p450
110649825	1159.28	34.9311	5.04756	2.86312e-22	7.78373e-20	LOC110649825	NW_018747683.1	5691	7514	-	1824	protein_coding	cytochrome P450 94C1-like	p450
110647605	234.461	1.38778e-17	10.874	2.96513e-22	7.9995e-20	LOC110647605	NW_018747208.1	11140	13743	-	1767	protein_coding	protein NtpR-like%2C transcript variant X1	-
110654152	575.13	11.9763	5.57095	3.01246e-22	8.06563e-20	LOC110654152	NW_018745757.1	2592144	2594124	-	1981	protein_coding	cytochrome P450 94C1-like%2C transcript variant X2	p450
110665573	386.76	4.99001	6.24097	3.24986e-22	8.63583e-20	LOC110665573	NW_018746009.1	1206123	1207819	-	1209	protein_coding	flavonol synthase/flavanone 3-hydroxylase-like	2OG-FeII_Oxy
110660054	232.457	1.38778e-17	10.8616	3.56883e-22	9.41266e-20	LOC110660054	NW_018745868.1	1515250	1516837	-	1177	protein_coding	repetitive proline-rich cell wall protein 1	-
110658963	230.453	1.38778e-17	10.8491	4.3014e-22	1.12608e-19	LOC110658963	NW_018745701.1	1552000	1553374	+	1083	protein_coding	protein LURP-one-related 5-like	-
110657695	457.899	7.98412	5.8197	5.34704e-22	1.38952e-19	LOC110657695	NW_018745826.1	213266	215197	-	804	protein_coding	protein SPIRAL1-like 2	-
110658334	1320.59	42.9154	4.93948	5.45354e-22	1.40685e-19	LOC110658334	NW_018745835.1	1915082	1920624	+	2812	protein_coding	trehalose-phosphate phosphatase A%2C transcript variant X1	-
110663907	41.0808	1266.51	-4.94201	6.02119e-22	1.54204e-19	LOC110663907	NW_018745965.1	257063	258977	+	1708	protein_coding	NAC transcription factor 56-like%2C transcript variant X1	NAM
110648813	16.0316	654.712	-5.34095	6.58056e-22	1.67317e-19	LOC110648813	NW_018747430.1	65919	71287	+	2009	protein_coding	truncated transcription factor CAULIFLOWER A-like%2C transcript variant X1	K-box
110634782	3.00607	319.371	-6.67308	6.957e-22	1.75625e-19	LOC110634782	NW_018746375.1	238695	240930	+	2236	protein_coding	L-type lectin-domain containing receptor kinase IX.1-like	Pkinase
110662242	4124.1	161.682	4.67178	7.75279e-22	1.94326e-19	LOC110662242	NW_018745921.1	269292	277700	+	3787	protein_coding	LRR receptor-like serine/threonine-protein kinase ERECTA	Pkinase
110634562	30.0592	988.056	-5.03292	8.03684e-22	2.00027e-19	LOC110634562	NW_018746364.1	47504	52020	-	1714	protein_coding	2-oxoisovalerate dehydrogenase subunit alpha 1%2C mitochondrial-like	-
110655648	3688.24	144.715	4.67045	9.53908e-22	2.35755e-19	LOC110655648	NW_018745786.1	1713330	1716043	-	2714	protein_coding	putative receptor protein kinase ZmPK1	Pkinase
110660098	594.167	13.9723	5.39766	1.00985e-21	2.47849e-19	LOC110660098	NW_018745702.1	146424	151334	+	2704	protein_coding	kinesin-like protein KIN-14S	Kinesin
110656138	3770.4	148.707	4.66301	1.02535e-21	2.49917e-19	LOC110656138	NW_018745793.1	27911	30510	-	2327	protein_coding	probable indole-3-acetic acid-amido synthetase GH3.1%2C transcript variant X3	-
110663896	924.816	27.9449	5.04226	1.15736e-21	2.7868e-19	LOC110663896	NW_018745965.1	187858	189878	+	1759	protein_coding	protein POLLENLESS 3-LIKE 2-like	-
110644522	1184.33	38.9233	4.92281	1.16293e-21	2.7868e-19	LOC110644522	NW_018746881.1	222106	225408	-	2909	protein_coding	probably inactive leucine-rich repeat receptor-like protein kinase IMK2	Pkinase_Tyr
110657200	900.769	26.9468	5.05648	1.16701e-21	2.7868e-19	LOC110657200	NW_018745813.1	1064969	1067186	+	1254	protein_coding	NADPH-dependent aldo-keto reductase%2C chloroplastic-like	Aldo_ket_red
110645904	279.549	1.9959	7.04281	1.50498e-21	3.56974e-19	LOC110645904	NW_018746995.1	162540	166463	+	1470	protein_coding	protein DETOXIFICATION 29-like	MatE
110646648	655.287	16.9665	5.26104	1.51747e-21	3.57536e-19	LOC110646648	NW_018747075.1	18773	23068	+	1841	pseudogene	-	-
110643842	816.604	23.9527	5.08408	1.66249e-21	3.89112e-19	LOC110643842	NW_018746831.1	88292	94353	+	2537	protein_coding	uncharacterized LOC110643842	-
110662760	1944.82	72.8565	4.73605	1.7347e-21	4.03342e-19	LOC110662760	NW_018745931.1	1323281	1327523	-	1855	protein_coding	ammonium transporter 2-like%2C transcript variant X1	Ammonium_transp
110654389	1957.84	73.8545	4.72609	1.94712e-21	4.49772e-19	LOC110654389	NW_018745762.1	1858762	1861879	-	1635	protein_coding	cyclin-B2-4-like	Cyclin_C
110671163	40.0789	1179.68	-4.87508	1.9639e-21	4.50702e-19	LOC110671163	NW_018746157.1	497999	499159	-	1161	protein_coding	ethylene-responsive transcription factor ERF011-like	AP2
110650714	247.486	0.997866	7.78453	2.00104e-21	4.56262e-19	LOC110650714	NW_018747982.1	530	2485	+	533	protein_coding	40S ribosomal protein S12-like	-
110657448	1.38778e-17	210.586	-10.7191	2.72728e-21	6.1787e-19	LOC110657448	NW_018745818.1	1824318	1828677	-	1503	protein_coding	FAD-dependent urate hydroxylase-like	FAD_binding_3
110642084	36.071	1071.89	-4.88836	2.75461e-21	6.19281e-19	LOC110642084	NW_018746718.1	310116	313562	-	1820	protein_coding	probable terpene synthase 6%2C transcript variant X2	-
110669876	707.389	19.9606	5.13852	2.76856e-21	6.19281e-19	LOC110669876	NW_018746121.1	714179	728775	-	3120	protein_coding	chromosome transmission fidelity protein 18 homolog	AAA
110643612	37.073	1093.85	-4.87822	2.79221e-21	6.20643e-19	LOC110643612	NW_018746816.1	147534	152178	-	1567	protein_coding	uncharacterized LOC110643612	-
110649986	1111.18	37.9252	4.8682	3.13139e-21	6.91684e-19	LOC110649986	NW_018747727.1	2681	5720	+	1592	protein_coding	serine carboxypeptidase-like 13	Peptidase_S10
110662807	1.38778e-17	208.589	-10.7054	3.3398e-21	7.33137e-19	LOC110662807	NW_018745933.1	1113976	1114870	-	811	protein_coding	ankyrin repeat-containing protein BDA1-like	-
110670513	2653.21	107.788	4.61987	3.83265e-21	8.36133e-19	LOC110670513	NW_018746138.1	61196	65939	-	3238	protein_coding	calcium-transporting ATPase 2%2C plasma membrane-type	E1-E2_ATPase
110632625	172.339	4060.01	-4.55717	3.98812e-21	8.64712e-19	LOC110632625	NW_018746300.1	347232	349231	-	1638	protein_coding	cytochrome P450 71A1-like	p450
110635977	828.627	25.9488	4.99026	4.20294e-21	8.98774e-19	LOC110635977	NW_018746424.1	486	2782	+	1355	protein_coding	expansin-A4-like	-
110634051	962.891	31.937	4.90862	4.21361e-21	8.98774e-19	LOC110634051	NW_018746347.1	231559	234471	-	1759	pseudogene	-	-
110670860	487.958	10.9782	5.45805	4.22151e-21	8.98774e-19	LOC110670860	NW_018746147.1	961427	963496	+	2070	protein_coding	basic 7S globulin-like	-
110640382	152.299	3607.9	-4.56505	4.27567e-21	9.04855e-19	LOC110640382	NW_018746621.1	116658	118107	+	1349	protein_coding	homeobox-leucine zipper protein ATHB-12-like	Homeobox
110663290	1138.24	39.9213	4.82914	4.46969e-21	9.40283e-19	LOC110663290	NW_018745946.1	200690	207886	+	3549	protein_coding	kinesin-like protein KIN-5B	Kinesin
110668556	736.446	21.9566	5.0599	4.62467e-21	9.67131e-19	LOC110668556	NW_018746087.1	679913	681719	-	1807	protein_coding	LRR receptor-like serine/threonine-protein kinase FLS2	-
110640762	9039.75	401.21	4.49342	4.71568e-21	9.80362e-19	LOC110640762	NW_018746635.1	333208	335064	+	1345	protein_coding	probable WRKY transcription factor 40	WRKY
110634823	483.95	10.9782	5.44616	5.07084e-21	1.04803e-18	LOC110634823	NW_018746375.1	640906	642604	+	1100	protein_coding	myb family transcription factor PHL7-like	Myb_DNA-binding
110656841	551.082	13.9723	5.28908	5.44814e-21	1.11947e-18	LOC110656841	NW_018745803.1	874989	884456	-	5183	protein_coding	putative disease resistance protein RGA1	NB-ARC
110664399	411.809	7.98412	5.66669	5.64353e-21	1.15291e-18	LOC110664399	NW_018745979.1	1333867	1336497	+	2288	protein_coding	protein IQ-DOMAIN 14-like%2C transcript variant X2	-
110640545	7722.16	344.322	4.48667	5.81752e-21	1.18163e-18	LOC110640545	NW_018746627.1	29476	31859	-	1126	protein_coding	(S)-hydroxynitrile lyase	Abhydrolase_1
110660384	201.396	1.38778e-17	10.6548	7.63823e-21	1.54257e-18	LOC110660384	NW_018745877.1	1387684	1389310	-	1627	protein_coding	spermidine sinapoyl-CoA acyltransferase-like	-
110647432	334.657	4.99001	6.03229	7.88385e-21	1.58313e-18	LOC110647432	NW_018747185.1	49129	49920	+	792	protein_coding	zinc finger protein ZAT11-like	-
110652982	1038.04	36.9272	4.80832	9.16652e-21	1.8303e-18	LOC110652982	NW_018750787.1	2946	3861	-	916	protein_coding	ethylene-responsive transcription factor ERF017-like	AP2
110655631	2272.46	94.8133	4.5812	9.59663e-21	1.90542e-18	LOC110655631	NW_018745786.1	74620	78559	-	1697	protein_coding	serine carboxypeptidase-like 18	Peptidase_S10
110649976	3540.95	154.695	4.51552	9.9061e-21	1.95587e-18	LOC110649976	NW_018747723.1	19400	21126	+	1351	protein_coding	GDSL esterase/lipase APG%2C transcript variant X1	Lipase_GDSL
110669268	1393.74	53.8938	4.68948	1.04743e-20	2.05656e-18	LOC110669268	NW_018746108.1	754461	756928	-	1207	protein_coding	cyclin-dependent kinase B2-2	Pkinase
110651311	398.783	7.98412	5.62034	1.14584e-20	2.23736e-18	LOC110651311	NW_018748277.1	20120	23320	-	1512	protein_coding	actin-97-like%2C transcript variant X2	Actin
110661462	16.0316	570.877	-5.14331	1.43227e-20	2.78128e-18	LOC110661462	NW_018745897.1	815667	818045	-	1718	protein_coding	cytochrome P450 CYP82D47-like	p450
110664582	18511.3	877.274	4.39904	1.45997e-20	2.81958e-18	LOC110664582	NW_018745704.1	553026	558165	-	3052	protein_coding	linoleate 13S-lipoxygenase 3-1%2C chloroplastic-like	Lipoxygenase
110673151	2458.83	105.792	4.53704	1.47117e-20	2.82577e-18	LOC110673151	NW_018746235.1	26289	27997	+	1383	protein_coding	expansin-A1	-
110668964	1977.88	82.8369	4.57545	1.49273e-20	2.85167e-18	LOC110668964	NW_018746097.1	202877	205363	+	2023	protein_coding	U-box domain-containing protein 12-like	-
110666590	370.728	6.98609	5.7046	1.54507e-20	2.92849e-18	LOC110666590	NW_018746036.1	848582	851607	+	1967	pseudogene	-	-
110672603	3845.55	172.66	4.47619	1.54951e-20	2.92849e-18	LOC110672603	NW_018746217.1	807100	811353	+	2440	protein_coding	uncharacterized protein At1g04910-like	-
110642350	611.2	17.9645	5.0787	1.60546e-20	3.0181e-18	LOC110642350	NW_018746732.1	161827	162908	+	756	protein_coding	uncharacterized LOC110642350	-
110635451	2309.54	99.8035	4.53064	1.85778e-20	3.47395e-18	LOC110635451	NW_018746403.1	56675	58839	+	1188	protein_coding	auxin-responsive protein IAA14-like	-
110670942	206.405	4493.16	-4.44335	1.88119e-20	3.49921e-18	LOC110670942	NW_018746147.1	449812	454289	-	2634	protein_coding	probable 1-deoxy-D-xylulose-5-phosphate synthase%2C chloroplastic%2C transcript variant X1	-
110657149	1083.13	40.9193	4.72204	2.11361e-20	3.91096e-18	LOC110657149	NW_018745812.1	291018	306011	-	1339	protein_coding	metalloendoproteinase 3-MMP-like%2C transcript variant X1	PG_binding_1
110654791	560.1	15.9684	5.12145	2.20817e-20	4.06464e-18	LOC110654791	NW_018745771.1	679989	682961	+	2014	protein_coding	uncharacterized LOC110654791%2C transcript variant X1	-
110646655	191.376	1.38778e-17	10.5812	2.23611e-20	4.09475e-18	LOC110646655	NW_018747077.1	57867	58816	+	950	protein_coding	dehydration-responsive element-binding protein 1B-like	AP2
110641919	190.374	1.38778e-17	10.5736	2.49612e-20	4.54732e-18	LOC110641919	NW_018746711.1	91590	92674	-	599	lncRNA	uncharacterized LOC110641919	-
110652655	43.0848	1112.81	-4.68687	2.65564e-20	4.8131e-18	LOC110652655	NW_018745743.1	2206367	2208275	-	1557	protein_coding	NAC transcription factor 47-like	NAM
110663604	448.882	10.9782	5.33766	2.67728e-20	4.82758e-18	LOC110663604	NW_018745955.1	1009385	1012860	-	1268	protein_coding	nudix hydrolase 13%2C mitochondrial-like	NUDIX
110672152	1534.01	63.8742	4.58323	2.96849e-20	5.3255e-18	LOC110672152	NW_018746198.1	8944	12738	+	2098	protein_coding	putative laccase-9	-
110632473	1551.05	64.8722	4.57683	3.1129e-20	5.55637e-18	LOC110632473	NW_018746292.1	657171	658001	+	831	protein_coding	histone H3.2	Histone
110634286	3450.78	159.686	4.43254	3.47011e-20	6.16284e-18	LOC110634286	NW_018746354.1	462824	470698	+	1948	protein_coding	polyamine oxidase 1-like	Amino_oxidase
110633120	2106.14	92.8172	4.5022	3.48861e-20	6.16472e-18	LOC110633120	NW_018746314.1	210876	212001	-	1126	protein_coding	extensin-like	-
110646702	288.567	3.99198	6.13174	3.76664e-20	6.62291e-18	LOC110646702	NW_018747086.1	97929	108889	-	2919	protein_coding	alpha%2Calpha-trehalose-phosphate synthase [UDP-forming] 1-like	-
110633506	768.509	26.9468	4.82742	4.25138e-20	7.43823e-18	LOC110633506	NW_018746328.1	284636	287831	+	3118	protein_coding	probably inactive leucine-rich repeat receptor-like protein kinase IMK2	Pkinase_Tyr
110667799	6646.05	323.364	4.36074	4.43746e-20	7.72556e-18	LOC110667799	NW_018746070.1	717844	720034	+	1098	protein_coding	(S)-hydroxynitrile lyase-like	Abhydrolase_1
110665793	640.257	20.9586	4.92473	5.26359e-20	9.11892e-18	LOC110665793	NW_018746019.1	136368	146032	+	3848	protein_coding	uncharacterized LOC110665793	-
110672918	538.057	15.9684	5.06354	5.37113e-20	9.25983e-18	LOC110672918	NW_018746227.1	156206	162245	-	3315	protein_coding	kinesin-like protein NACK1	Kinesin
110660199	517.015	14.9704	5.09836	5.50175e-20	9.43898e-18	LOC110660199	NW_018745870.1	532822	534532	-	1107	protein_coding	mitotic spindle checkpoint protein MAD2	HORMA
110632675	454.893	11.9763	5.23267	5.584e-20	9.53381e-18	LOC110632675	NW_018746301.1	634232	635042	-	646	protein_coding	uncharacterized protein YraH	-
110659694	370.728	7.98412	5.51513	5.65794e-20	9.6136e-18	LOC110659694	NW_018745858.1	1108058	1111529	+	1861	protein_coding	serine carboxypeptidase-like 45%2C transcript variant X1	Peptidase_S10
110669033	2076.08	93.8153	4.46606	5.97313e-20	1.01006e-17	LOC110669033	NW_018746099.1	515351	521982	+	3144	protein_coding	DNA replication licensing factor MCM6%2C transcript variant X2	MCM
110657604	182.358	1.38778e-17	10.5116	6.12658e-20	1.03107e-17	LOC110657604	NW_018745823.1	873090	874535	-	1446	protein_coding	glycine-rich cell wall structural protein 1.8-like	-
110641695	58.1143	1366.31	-4.55229	6.28485e-20	1.0527e-17	LOC110641695	NW_018746696.1	236561	238226	-	1666	protein_coding	dof zinc finger protein DOF1.4-like	zf-Dof
110673953	14.0277	493.03	-5.12291	6.43594e-20	1.07292e-17	LOC110673953	NW_018746255.1	219036	221478	+	2203	pseudogene	-	2OG-FeII_Oxy
110663329	871.712	32.935	4.72089	6.55933e-20	1.08836e-17	LOC110663329	NW_018745948.1	265704	267696	-	1812	protein_coding	uncharacterized LOC110663329%2C transcript variant X3	-
110635098	3.00607	257.493	-6.36251	7.001e-20	1.15621e-17	LOC110635098	NW_018746387.1	461867	463719	+	654	protein_coding	heat stress transcription factor B-2a-like	HSF_DNA-bind
110661531	180.354	1.38778e-17	10.4957	7.70791e-20	1.26704e-17	LOC110661531	NW_018745898.1	1614158	1615231	+	978	protein_coding	endochitinase PR4-like	-
110666470	232.457	1.9959	6.7768	8.62599e-20	1.41139e-17	LOC110666470	NW_018746034.1	936209	940302	-	1913	protein_coding	ACT domain-containing protein ACR1%2C transcript variant X1	ACT
110653045	7.01394	342.326	-5.58408	9.14276e-20	1.48905e-17	LOC110653045	NW_018751033.1	1979	3104	-	1126	protein_coding	uncharacterized LOC110653045	-
110640549	583.145	18.9625	4.93345	9.77783e-20	1.58517e-17	LOC110640549	NW_018746628.1	179269	183610	+	3142	protein_coding	kinesin-like protein KIN-8A	Kinesin
110659061	1432.81	62.8761	4.50745	1.0178e-19	1.64251e-17	LOC110659061	NW_018745849.1	820243	825346	-	2435	protein_coding	IST1-like protein%2C transcript variant X1	-
110641414	205.404	0.997866	7.51579	1.06197e-19	1.70529e-17	LOC110641414	NW_018746673.1	206532	208740	-	1161	protein_coding	bark storage protein A-like	-
110665428	1123.21	46.9075	4.57797	1.06635e-19	1.70529e-17	LOC110665428	NW_018746008.1	868540	871482	+	2136	protein_coding	reticulon-like protein B17%2C transcript variant X3	-
110671582	296.583	4.99001	5.85811	1.07983e-19	1.71907e-17	LOC110671582	NW_018746171.1	31180	33334	+	2056	protein_coding	peroxidase 5-like	-
110637368	1723.38	78.8447	4.4479	1.26822e-19	2.00992e-17	LOC110637368	NW_018746485.1	54940	64432	-	4440	protein_coding	kinesin-like protein KIN-4C%2C transcript variant X2	Kinesin
110644953	457.899	12.9743	5.12784	1.28186e-19	2.02247e-17	LOC110644953	NW_018746914.1	81373	85533	-	2748	protein_coding	subtilisin-like protease SBT5.3%2C transcript variant X2	Peptidase_S8
110657720	436.858	11.9763	5.17433	1.35481e-19	2.12808e-17	LOC110657720	NW_018745826.1	978539	981854	+	2201	protein_coding	eukaryotic translation initiation factor 5B-like%2C transcript variant X1	-
110641904	15.0297	496.024	-5.03295	1.37248e-19	2.14628e-17	LOC110641904	NW_018746710.1	205780	207492	-	1190	protein_coding	chaperone protein dnaJ C76%2C chloroplastic-like%2C transcript variant X3	DnaJ
110650330	512.006	15.9684	4.99195	1.60193e-19	2.49407e-17	LOC110650330	NW_018747833.1	1677	4824	+	2372	protein_coding	uncharacterized LOC110650330%2C transcript variant X1	-
110651861	269.529	3.99198	6.03332	1.62674e-19	2.52159e-17	LOC110651861	NW_018748680.1	17052	19003	-	1952	protein_coding	uncharacterized LOC110651861	SET
110659230	412.811	10.9782	5.21684	1.67729e-19	2.58859e-17	LOC110659230	NW_018745852.1	380173	383181	-	2734	protein_coding	xyloglucan glycosyltransferase 4-like	-
110665208	1567.08	71.8585	4.44438	1.7591e-19	2.70305e-17	LOC110665208	NW_018746002.1	1009663	1016365	-	4048	protein_coding	kinesin-like protein KIN-12F	Kinesin
110632222	172.339	1.38778e-17	10.4301	1.97352e-19	3.0194e-17	LOC110632222	NW_018746279.1	232755	236778	-	3210	pseudogene	-	-
110634493	406.799	10.9782	5.19569	2.30824e-19	3.51629e-17	LOC110634493	NW_018746360.1	89860	96289	+	3567	protein_coding	kinesin-like protein KIN-14R%2C transcript variant X1	Kinesin
110659573	468.921	8865.56	-4.24043	2.323e-19	3.52358e-17	LOC110659573	NW_018745857.1	74762	75535	+	671	protein_coding	abscisic stress-ripening protein 1-like	-
110666841	2117.16	102.798	4.36258	2.407e-19	3.63539e-17	LOC110666841	NW_018746043.1	292937	297330	-	2498	protein_coding	uncharacterized protein At1g04910-like	-
110647568	1599.14	74.8526	4.4148	2.46037e-19	3.70018e-17	LOC110647568	NW_018747202.1	36134	37762	+	915	protein_coding	ubiquitin-conjugating enzyme E2 20-like	UQ_con
110642908	1060.08	45.9095	4.52548	2.6294e-19	3.93763e-17	LOC110642908	NW_018746775.1	163715	167525	+	2426	protein_coding	protein CHUP1%2C chloroplastic-like	-
110632641	184.362	3586.94	-4.28121	2.75478e-19	4.10799e-17	LOC110632641	NW_018746300.1	317697	320343	-	2163	protein_coding	cytochrome P450 71A1-like%2C transcript variant X2	p450
110638569	261.514	3.99198	5.98979	3.35536e-19	4.98257e-17	LOC110638569	NW_018746529.1	207516	208417	+	902	pseudogene	-	-
110644997	2386.69	119.764	4.31531	3.59815e-19	5.32075e-17	LOC110644997	NW_018746918.1	96821	99866	+	1693	protein_coding	probable ribose-5-phosphate isomerase 2%2C transcript variant X2	Rib_5-P_isom_A
novel.469	193.38	0.997866	7.42882	3.74804e-19	5.51931e-17	-	NW_018746177.1	104425	106381	-	1631	-	PF14244:gag-polypeptide of LTR copia-type	-
110639065	319.628	6.98609	5.49071	3.85183e-19	5.6486e-17	LOC110639065	NW_018746556.1	136047	136756	+	710	protein_coding	17.4 kDa class I heat shock protein-like	-
110638713	912.793	38.9233	4.54715	4.00989e-19	5.8561e-17	LOC110638713	NW_018746539.1	200682	204033	+	1803	protein_coding	G2/mitotic-specific cyclin-2-like%2C transcript variant X1	Cyclin_C
110641353	165.325	1.38778e-17	10.3703	4.62989e-19	6.73373e-17	LOC110641353	NW_018746670.1	260793	263948	-	2285	protein_coding	cysteine-rich receptor-like protein kinase 10	Pkinase_Tyr
110644179	191.376	0.997866	7.4138	4.65408e-19	6.74117e-17	LOC110644179	NW_018746859.1	105328	107444	-	1150	pseudogene	-	bZIP_1
110665254	8380.46	459.097	4.18979	5.14112e-19	7.41622e-17	LOC110665254	NW_018746004.1	19251	21313	+	1792	protein_coding	amino acid transporter AVT1I-like	Aa_trans
110632395	483.95	15.9684	4.91067	5.49458e-19	7.89388e-17	LOC110632395	NW_018746284.1	146337	149729	-	1135	protein_coding	adenine phosphoribosyltransferase 2-like%2C transcript variant X2	Pribosyltran
110636060	629.236	23.9527	4.70811	5.69052e-19	8.14228e-17	LOC110636060	NW_018746429.1	38695	40534	+	1840	protein_coding	U-box domain-containing protein 21-like	U-box
110655618	189.372	0.997866	7.39863	5.79007e-19	8.25132e-17	LOC110655618	NW_018745786.1	1745128	1746431	+	990	protein_coding	uncharacterized LOC110655618	-
110658493	211.415	1.9959	6.63999	6.37664e-19	9.05073e-17	LOC110658493	NW_018745839.1	533100	534576	-	1477	protein_coding	flavonol 3-sulfotransferase-like	Sulfotransfer_1
110643680	461.907	14.9704	4.9358	6.4951e-19	9.18199e-17	LOC110643680	NW_018746820.1	133288	134938	+	1609	protein_coding	DNA damage-repair/toleration protein DRT100-like	LRRNT_2
novel.458	545.07	9794.73	-4.16718	6.66883e-19	9.38025e-17	-	NW_018746165.1	317323	330522	-	1306	-	-	-
110639363	232.457	2.99394	6.22046	6.68843e-19	9.38025e-17	LOC110639363	NW_018746571.1	242401	244011	-	1013	pseudogene	-	Glyco_hydro_1
110637532	551.082	19.9606	4.77835	7.04327e-19	9.83887e-17	LOC110637532	NW_018746492.1	430843	433502	+	1973	protein_coding	endoglucanase 17-like	-
110654397	746.466	30.939	4.587	7.46081e-19	1.03811e-16	LOC110654397	NW_018745762.1	2010823	2020941	-	4312	protein_coding	Fanconi anemia group J protein homolog	-
110665095	1502.95	73.8545	4.34465	7.5498e-19	1.04637e-16	LOC110665095	NW_018745998.1	1278775	1281022	-	2248	protein_coding	UPF0496 protein At4g34320-like	-
110659758	2812.52	148.707	4.24017	7.83365e-19	1.08147e-16	LOC110659758	NW_018745859.1	1761925	1762879	-	676	protein_coding	histone H2A.1-like	Histone
110670474	1385.72	67.8663	4.34927	9.09709e-19	1.25101e-16	LOC110670474	NW_018746136.1	327074	330667	-	2038	protein_coding	protein DEFECTIVE IN MERISTEM SILENCING 3-like%2C transcript variant X2	-
110660560	544.069	19.9606	4.75988	9.31573e-19	1.27611e-16	LOC110660560	NW_018745702.1	2054336	2057435	-	1741	protein_coding	G2/mitotic-specific cyclin-2-like	Cyclin_C
110638649	69.1359	1401.24	-4.33865	9.4507e-19	1.2896e-16	LOC110638649	NW_018746533.1	54880	56832	+	1913	protein_coding	CBL-interacting serine/threonine-protein kinase 25-like	Pkinase
110653125	614.206	23.9527	4.67324	9.66486e-19	1.31375e-16	LOC110653125	NW_018751428.1	91	1849	-	1759	protein_coding	gallate 1-beta-glucosyltransferase-like	UDPGT
110651519	184.362	0.997866	7.35997	1.00809e-18	1.35984e-16	LOC110651519	NW_018748421.1	32	8943	+	1049	protein_coding	F-box protein At1g61340-like	-
110656996	184.362	0.997866	7.35997	1.00809e-18	1.35984e-16	LOC110656996	NW_018745807.1	377769	380294	-	2526	protein_coding	probable L-type lectin-domain containing receptor kinase S.7	Pkinase
110634226	752.478	31.937	4.55294	1.0497e-18	1.41059e-16	LOC110634226	NW_018746353.1	521455	527787	+	3362	protein_coding	kinesin-like protein NACK1	Kinesin
110652694	820.612	35.9291	4.50868	1.07336e-18	1.43692e-16	LOC110652694	NW_018745743.1	2240588	2242145	+	1308	protein_coding	syntaxin-related protein KNOLLE-like	SNARE
110673904	1478.9	73.8545	4.32138	1.07926e-18	1.43936e-16	LOC110673904	NW_018746254.1	311265	312158	-	803	protein_coding	early nodulin-like protein 3	Cu_bind_like
110665078	56.1103	1166.7	-4.37498	1.09679e-18	1.45724e-16	LOC110665078	NW_018745704.1	3682614	3685916	-	1443	protein_coding	uncharacterized LOC110665078	-
110652150	1576.1	79.8427	4.3009	1.18388e-18	1.56706e-16	LOC110652150	NW_018748993.1	8467	11729	-	1987	protein_coding	putative laccase-9	-
110631953	519.019	18.9625	4.76542	1.25638e-18	1.65683e-16	LOC110631953	NW_018746271.1	605657	613536	-	5055	protein_coding	serine/threonine-protein kinase RUNKEL%2C transcript variant X1	Pkinase
110644588	428.842	13.9723	4.92735	1.34551e-18	1.76776e-16	LOC110644588	NW_018746885.1	104573	106468	+	1313	protein_coding	uncharacterized LOC110644588	-
110640842	3.00607	223.56	-6.15875	1.39825e-18	1.83025e-16	LOC110640842	NW_018746638.1	207203	208643	+	1317	protein_coding	adenylate isopentenyltransferase 5%2C chloroplastic-like	IPPT
110644964	5298.4	300.409	4.13999	1.46416e-18	1.90945e-16	LOC110644964	NW_018746916.1	45326	47643	-	2318	protein_coding	acetolactate synthase 2%2C chloroplastic-like	TPP_enzyme_N
110672579	242.476	3.99198	5.8808	1.66314e-18	2.16099e-16	LOC110672579	NW_018746215.1	45132	47277	-	1142	protein_coding	basic endochitinase-like	-
110641136	423.832	13.9723	4.91041	1.73415e-18	2.245e-16	LOC110641136	NW_018746661.1	27950	29617	-	1355	protein_coding	uncharacterized LOC110641136	-
110648676	2197.31	118.766	4.20811	1.92653e-18	2.48494e-16	LOC110648676	NW_018747403.1	22621	25509	-	1100	protein_coding	probable histone H2A.5%2C transcript variant X2	Histone
110641764	40.0789	866.295	-4.42967	1.98922e-18	2.55648e-16	LOC110641764	NW_018746704.1	292552	293555	-	1004	protein_coding	ethylene-responsive transcription factor 1B-like	AP2
110632324	44.0867	933.164	-4.39983	2.01795e-18	2.584e-16	LOC110632324	NW_018746281.1	722838	726331	-	2923	protein_coding	disease resistance RPP13-like protein 4%2C transcript variant X2	NB-ARC
110638765	177.348	3159.78	-4.15421	2.07134e-18	2.64279e-16	LOC110638765	NW_018745725.1	2596186	2597844	+	1558	protein_coding	UDP-glycosyltransferase 74F2-like	UDPGT
110667751	1042.05	50.8997	4.35225	2.4405e-18	3.10259e-16	LOC110667751	NW_018746067.1	354233	365458	+	4473	protein_coding	serine/threonine-protein kinase TIO%2C transcript variant X1	Pkinase
110634132	553.086	21.9566	4.6469	2.59378e-18	3.28564e-16	LOC110634132	NW_018746349.1	590570	594184	+	2572	protein_coding	uncharacterized LOC110634132	-
110665368	55.1084	1104.83	-4.3223	2.63149e-18	3.3215e-16	LOC110665368	NW_018746007.1	1111220	1111911	-	602	protein_coding	abscisic stress-ripening protein 3-like	-
110650490	787.547	35.9291	4.44935	2.6431e-18	3.32428e-16	LOC110650490	NW_018747895.1	409	1634	+	1055	protein_coding	stem-specific protein TSJT1-like	-
110659253	1101.16	54.8918	4.32317	2.85013e-18	3.57196e-16	LOC110659253	NW_018745852.1	632483	637079	-	4126	protein_coding	cellulose synthase-like protein D5%2C transcript variant X2	-
110655931	832.635	38.9233	4.41456	3.0261e-18	3.77909e-16	LOC110655931	NW_018745789.1	1277469	1279190	+	1367	protein_coding	uncharacterized LOC110655931	-
110661742	235.463	3.99198	5.83847	3.08085e-18	3.82048e-16	LOC110661742	NW_018745903.1	1069857	1070605	+	749	protein_coding	ubiquitin-40S ribosomal protein S27a-like	ubiquitin
110663538	235.463	3.99198	5.83847	3.08085e-18	3.82048e-16	LOC110663538	NW_018745953.1	1394051	1396845	+	1041	protein_coding	HMG1/2-like protein%2C transcript variant X2	HMG_box
110672136	5.01	252.503	-5.62055	3.29069e-18	4.06642e-16	LOC110672136	NW_018746196.1	738485	740182	+	1596	protein_coding	7-deoxyloganetic acid glucosyltransferase-like	UDPGT
110637086	763.499	34.9311	4.44512	3.34581e-18	4.12013e-16	LOC110637086	NW_018746472.1	323949	326589	-	1352	protein_coding	microtubule-associated protein RP/EB family member 1C-like	-
110642167	270.531	5.98805	5.46839	3.38507e-18	4.154e-16	LOC110642167	NW_018746724.1	297481	298180	+	700	protein_coding	17.3 kDa class I heat shock protein	-
110672170	461.907	16.9665	4.75663	3.39738e-18	4.15468e-16	LOC110672170	NW_018746198.1	36982	40890	+	2000	protein_coding	putative laccase-9	-
110653761	149.293	1.38778e-17	10.2232	3.65407e-18	4.45317e-16	LOC110653761	NW_018745752.1	2706058	2707298	-	1165	protein_coding	BURP domain-containing protein BNM2A-like	-
110644403	338.665	9.9802	5.0672	4.10072e-18	4.98034e-16	LOC110644403	NW_018746872.1	227502	228631	+	478	protein_coding	putative laccase-9	-
110662812	1.38778e-17	147.709	-10.2078	4.18211e-18	5.06178e-16	LOC110662812	NW_018745933.1	137133	137835	+	703	protein_coding	pathogenesis-related protein 1-like	SCP
110634773	1288.53	67.8663	4.24437	4.51718e-18	5.44868e-16	LOC110634773	NW_018746372.1	216879	222327	+	2874	protein_coding	kinesin-like protein KIN-14C	Kinesin
110643197	454.893	16.9665	4.73456	4.72393e-18	5.67868e-16	LOC110643197	NW_018746793.1	172365	176803	-	1947	protein_coding	uncharacterized LOC110643197	-
110673929	95.1871	1710.63	-4.16584	5.47642e-18	6.56094e-16	LOC110673929	NW_018746255.1	192306	194786	+	2241	protein_coding	protein SRG1-like	2OG-FeII_Oxy
110662214	400.787	13.9723	4.82977	5.76573e-18	6.88421e-16	LOC110662214	NW_018745919.1	1522692	1543399	-	5460	protein_coding	myosin-6-like	Myosin_head
110650021	482.949	18.9625	4.66153	5.97335e-18	7.10809e-16	LOC110650021	NW_018747736.1	40302	40906	+	605	protein_coding	histone H3.2	Histone
110634276	15019.5	940.15	3.99762	6.39816e-18	7.58804e-16	LOC110634276	NW_018746354.1	123880	129114	-	3173	protein_coding	linoleate 13S-lipoxygenase 3-1%2C chloroplastic-like	Lipoxygenase
110673587	3.00607	207.591	-6.05189	6.54403e-18	7.73509e-16	LOC110673587	NW_018745715.1	467728	469603	+	1422	protein_coding	WAT1-related protein At3g30340-like	DUF6
110667033	674.324	30.939	4.44039	6.87654e-18	8.10102e-16	LOC110667033	NW_018746046.1	522804	523909	+	735	protein_coding	late embryogenesis abundant protein Lea14-A	-
110635404	7.01394	279.45	-5.29142	7.15785e-18	8.40441e-16	LOC110635404	NW_018746402.1	455599	456926	-	990	protein_coding	gamma-glutamyl peptidase 5-like	GATase
110656665	207.407	2.99394	6.05606	7.23002e-18	8.46104e-16	LOC110656665	NW_018745802.1	2039775	2041272	+	950	protein_coding	transcription factor MYB30-like	Myb_DNA-binding
110660128	10.0198	330.35	-5.02575	7.2752e-18	8.48581e-16	LOC110660128	NW_018745870.1	312011	312683	-	673	protein_coding	protein EARLY FLOWERING 4-like	-
110662087	1197.35	63.8742	4.2258	7.39206e-18	8.59376e-16	LOC110662087	NW_018745914.1	1054319	1058751	-	2751	protein_coding	beta-xylosidase/alpha-L-arabinofuranosidase 2-like	Glyco_hydro_3_C
110665366	830.631	40.9193	4.33916	7.49646e-18	8.68655e-16	LOC110665366	NW_018746007.1	1077581	1088045	+	8288	protein_coding	uncharacterized LOC110665366%2C transcript variant X2	-
110665535	3829.52	230.546	4.0533	7.69592e-18	8.88817e-16	LOC110665535	NW_018746009.1	708105	708992	+	800	protein_coding	histone H2AX-like	Histone
110635088	277.545	6.98609	5.28712	7.72075e-18	8.88817e-16	LOC110635088	NW_018746387.1	572124	573438	+	1033	protein_coding	stem-specific protein TSJT1-like	-
110649396	876.722	43.9134	4.31548	7.83178e-18	8.98672e-16	LOC110649396	NW_018747558.1	37264	38425	+	1043	protein_coding	uncharacterized LOC110649396	-
110644084	5052.92	309.391	4.02907	7.86248e-18	8.99275e-16	LOC110644084	NW_018746847.1	126949	130791	-	1918	protein_coding	vacuolar cation/proton exchanger 3-like%2C transcript variant X2	Na_Ca_ex
110663401	206.405	2.99394	6.04908	7.9911e-18	9.11037e-16	LOC110663401	NW_018745950.1	1388688	1392420	-	2855	protein_coding	uncharacterized LOC110663401%2C transcript variant X2	-
110639357	1570.08	87.827	4.15809	8.16096e-18	9.27411e-16	LOC110639357	NW_018746569.1	333961	340095	-	3236	protein_coding	ankyrin-3	-
110662789	937.842	47.9056	4.28751	8.29723e-18	9.39874e-16	LOC110662789	NW_018745932.1	206204	209132	-	2881	protein_coding	FK506-binding protein 5-like%2C transcript variant X2	-
110660115	636.25	28.9429	4.45237	8.3797e-18	9.46184e-16	LOC110660115	NW_018745702.1	160095	162126	+	1592	protein_coding	microtubule-binding protein TANGLED	-
110660207	15.0297	410.193	-4.75892	8.57602e-18	9.65266e-16	LOC110660207	NW_018745870.1	781424	784488	+	1604	protein_coding	chaperone protein dnaJ C76%2C chloroplastic-like	DnaJ
110640659	2113.15	122.758	4.10412	8.86161e-18	9.94245e-16	LOC110640659	NW_018746630.1	213243	215005	+	1597	protein_coding	tubulin beta-2 chain-like	Tubulin
110638645	325.64	9.9802	5.01064	9.42657e-18	1.05428e-15	LOC110638645	NW_018746533.1	122588	126027	+	1640	protein_coding	protein POLYCHOME-like%2C transcript variant X2	-
110653333	960.887	49.9017	4.26378	1.00861e-17	1.12449e-15	LOC110653333	NW_018745745.1	875038	878225	+	1839	protein_coding	G2/mitotic-specific cyclin S13-7-like	Cyclin_C
110672321	438.862	16.9665	4.68282	1.02034e-17	1.13399e-15	LOC110672321	NW_018746207.1	9225	14763	-	1866	protein_coding	ferric reduction oxidase 7%2C chloroplastic-like	Ferric_reduct
110650603	1880.69	108.786	4.11014	1.02528e-17	1.13427e-15	LOC110650603	NW_018747934.1	30794	37133	-	3919	protein_coding	beta-1%2C3-galactosyltransferase GALT1-like%2C transcript variant X4	Galactosyl_T
110656609	470.925	18.9625	4.62516	1.02701e-17	1.13427e-15	LOC110656609	NW_018745799.1	1873066	1876582	+	1766	protein_coding	putative E3 ubiquitin-protein ligase RING1a	zf-C3HC4
110655558	6.01197	256.495	-5.386	1.03347e-17	1.13785e-15	LOC110655558	NW_018745784.1	1797034	1802909	-	2308	protein_coding	amino acid transporter AVT1I-like%2C transcript variant X2	Aa_trans
110673681	626.23	28.9429	4.42947	1.18123e-17	1.29649e-15	LOC110673681	NW_018746247.1	602633	608274	+	1993	protein_coding	CLK4-associating serine/arginine rich protein-like%2C transcript variant X2	-
110670050	578.135	25.9488	4.47104	1.21665e-17	1.33123e-15	LOC110670050	NW_018746125.1	464262	468098	+	2404	protein_coding	kinesin-like protein KIN-10B%2C transcript variant X1	Kinesin
110664469	140.276	1.38778e-17	10.1334	1.26509e-17	1.37572e-15	LOC110664469	NW_018745983.1	993864	998333	-	3145	protein_coding	respiratory burst oxidase homolog protein D	FAD_binding_8
110653753	140.276	1.38778e-17	10.1334	1.26509e-17	1.37572e-15	LOC110653753	NW_018745752.1	2582758	2588327	+	3304	protein_coding	LRR receptor-like serine/threonine-protein kinase IOS1	Pkinase_Tyr
110657273	576.131	25.9488	4.46603	1.3112e-17	1.42148e-15	LOC110657273	NW_018745816.1	135271	139604	+	1145	protein_coding	replication protein A 32 kDa subunit A	-
110659065	303.596	8.98216	5.05958	1.35622e-17	1.4658e-15	LOC110659065	NW_018745849.1	839125	840587	-	1253	protein_coding	endochitinase A-like%2C transcript variant X2	-
110642729	269.529	6.98609	5.24486	1.4266e-17	1.53716e-15	LOC110642729	NW_018746760.1	14651	16401	-	1751	protein_coding	AAA-ATPase ASD%2C mitochondrial-like	AAA
110658383	2250.42	134.735	4.06074	1.45087e-17	1.55856e-15	LOC110658383	NW_018745837.1	1010439	1013538	-	1716	protein_coding	tubulin beta-1 chain-like	Tubulin
110659135	526.033	22.9547	4.51079	1.47347e-17	1.57804e-15	LOC110659135	NW_018745849.1	1909700	1913038	+	1838	protein_coding	protein UPSTREAM OF FLC-like	-
110664367	588.155	26.9468	4.44163	1.50014e-17	1.60175e-15	LOC110664367	NW_018745979.1	366186	371088	-	2831	protein_coding	protein CYPRO4-like%2C transcript variant X2	-
110646002	2364.64	142.719	4.04918	1.55646e-17	1.65688e-15	LOC110646002	NW_018747002.1	66088	68556	+	1826	protein_coding	glutamate decarboxylase 4	-
110637259	969.905	51.8977	4.22081	1.65666e-17	1.75825e-15	LOC110637259	NW_018746483.1	29691	35713	-	1769	protein_coding	serine carboxypeptidase-like 17	Peptidase_S10
110634165	9664.98	623.773	3.9534	1.70422e-17	1.80331e-15	LOC110634165	NW_018746350.1	289716	291229	+	876	protein_coding	dihydrofolate reductase	-
110656310	4.00804	215.576	-5.70574	1.78003e-17	1.87791e-15	LOC110656310	NW_018745794.1	1517606	1518477	+	741	protein_coding	uncharacterized LOC110656310	-
110654001	13330.2	868.291	3.94018	1.82698e-17	1.9217e-15	LOC110654001	NW_018745756.1	1161977	1165044	-	1335	protein_coding	gamma-glutamylcyclotransferase 2-1-like	ChaC
110662974	934.836	49.9017	4.22413	1.83287e-17	1.92218e-15	LOC110662974	NW_018745936.1	467	4387	+	2470	protein_coding	protein CHUP1%2C chloroplastic-like%2C transcript variant X2	-
110673615	705.385	34.9311	4.33092	1.86824e-17	1.95347e-15	LOC110673615	NW_018746246.1	493186	504215	+	3183	protein_coding	glutamate receptor 2.9-like%2C transcript variant X2	ANF_receptor
110654781	856.682	44.9115	4.2498	1.91218e-17	1.99352e-15	LOC110654781	NW_018745771.1	113559	116835	+	2825	protein_coding	scarecrow-like protein 28	-
110640308	14.0277	379.254	-4.74451	1.92485e-17	2.00082e-15	LOC110640308	NW_018746616.1	120409	121615	+	837	protein_coding	protein MOTHER of FT and TFL1-like	-
110655548	137.27	1.38778e-17	10.1022	1.94105e-17	2.01175e-15	LOC110655548	NW_018745784.1	1679565	1680862	+	1063	protein_coding	expansin-A5-like%2C transcript variant X2	-
110656691	393.773	14.9704	4.70563	2.00724e-17	2.07294e-15	LOC110656691	NW_018745802.1	1765881	1774443	+	2207	protein_coding	plant UBX domain-containing protein 4-like%2C transcript variant X1	UBX
110641128	471.927	19.9606	4.5547	2.01182e-17	2.07294e-15	LOC110641128	NW_018746661.1	252174	253161	-	758	protein_coding	uncharacterized LOC110641128	-
110638127	212.417	3369.37	-3.98671	2.14348e-17	2.20218e-15	LOC110638127	NW_018745724.1	2933514	2935836	-	2323	protein_coding	9-cis-epoxycarotenoid dioxygenase NCED3%2C chloroplastic-like	RPE65
110651577	2698.3	167.67	4.00734	2.30534e-17	2.36161e-15	LOC110651577	NW_018748461.1	18605	21783	-	2304	protein_coding	protein SIEVE ELEMENT OCCLUSION B-like	-
110640061	437.86	17.9645	4.59764	2.31633e-17	2.366e-15	LOC110640061	NW_018746602.1	93240	94280	-	781	protein_coding	deoxyuridine 5'-triphosphate nucleotidohydrolase-like%2C transcript variant X1	-
110656604	483.95	20.9586	4.52103	2.34825e-17	2.3917e-15	LOC110656604	NW_018745799.1	1797279	1800437	-	2036	protein_coding	protein WVD2-like 7%2C transcript variant X1	-
110633076	606.191	28.9429	4.38256	2.38114e-17	2.41822e-15	LOC110633076	NW_018746314.1	634074	635808	+	1142	protein_coding	uncharacterized LOC110633076	-
110657252	153.301	2469.14	-4.00847	2.3885e-17	2.41875e-15	LOC110657252	NW_018745814.1	634709	640309	+	3170	protein_coding	probable serine/threonine-protein kinase WNK4%2C transcript variant X1	Pkinase
110637337	218.429	3438.24	-3.97566	2.45369e-17	2.47766e-15	LOC110637337	NW_018746484.1	90334	91733	-	1283	protein_coding	heat stress transcription factor C-1-like	HSF_DNA-bind
110647227	310.61	9.9802	4.94249	2.55209e-17	2.56969e-15	LOC110647227	NW_018747154.1	75122	77040	-	1371	protein_coding	annexin A13-like	-
110668980	176.346	1.9959	6.3785	2.67462e-17	2.68541e-15	LOC110668980	NW_018746097.1	314053	316604	-	2077	protein_coding	repetitive proline-rich cell wall protein 2-like	-
110646894	433.852	17.9645	4.58438	2.81732e-17	2.82067e-15	LOC110646894	NW_018747110.1	93102	103370	-	2269	protein_coding	tubby-like protein 8%2C transcript variant X1	Tub
110652696	810.592	42.9154	4.23543	2.88142e-17	2.87669e-15	LOC110652696	NW_018749913.1	5699	8314	+	1807	protein_coding	probable WRKY transcription factor 33	WRKY
110665415	1941.81	118.766	4.02978	2.9101e-17	2.89715e-15	LOC110665415	NW_018746008.1	776437	782147	-	2789	protein_coding	protein TPX2%2C transcript variant X3	-
110655484	1212.38	69.8624	4.11475	2.9903e-17	2.96213e-15	LOC110655484	NW_018745783.1	976034	977098	+	1065	protein_coding	36.4 kDa proline-rich protein-like	-
110643933	134.264	1.38778e-17	10.0703	3.00052e-17	2.96213e-15	LOC110643933	NW_018746835.1	64816	65610	-	795	protein_coding	uncharacterized LOC110643933	-
110639753	134.264	1.38778e-17	10.0703	3.00052e-17	2.96213e-15	LOC110639753	NW_018746590.1	6474	7386	+	778	protein_coding	MLP-like protein 28	-
110637014	323.636	10.9782	4.86585	3.07561e-17	3.0278e-15	LOC110637014	NW_018746471.1	461592	463528	-	1632	protein_coding	uncharacterized LOC110637014	-
110661476	446.878	18.9625	4.54957	3.14812e-17	3.09058e-15	LOC110661476	NW_018745897.1	1170255	1172255	-	1402	protein_coding	GDSL esterase/lipase At5g33370-like%2C transcript variant X3	Lipase_GDSL
110638772	363.714	5555.07	-3.93246	3.17188e-17	3.10528e-15	LOC110638772	NW_018745725.1	2608619	2624630	+	2584	protein_coding	UDP-glycosyltransferase 74F2-like%2C transcript variant X2	UDPGT
110660913	384.756	14.9704	4.67222	3.28062e-17	3.19784e-15	LOC110660913	NW_018745886.1	858630	863437	-	3816	protein_coding	uncharacterized LOC110660913%2C transcript variant X3	-
110646749	155.305	0.997866	7.11272	3.28452e-17	3.19784e-15	LOC110646749	NW_018747093.1	22346	26343	-	2138	protein_coding	ABC transporter G family member 11-like	ABC2_membrane
novel.252	174.343	1.9959	6.36202	3.37071e-17	3.27274e-15	-	NW_018745867.1	135870	136415	+	455	-	-	-
110633729	25.0494	535.945	-4.41241	3.40263e-17	3.28017e-15	LOC110633729	NW_018746336.1	64209	65692	-	704	protein_coding	macrophage migration inhibitory factor homolog	MIF
110665444	259.51	6.98609	5.19023	3.40337e-17	3.28017e-15	LOC110665444	NW_018746008.1	1102429	1107757	+	2143	protein_coding	F-box/LRR-repeat protein 17-like	-
110669249	127.25	2045.97	-4.00572	3.40621e-17	3.28017e-15	LOC110669249	NW_018746108.1	833439	835513	+	1457	protein_coding	uncharacterized LOC110669249%2C transcript variant X1	-
110646687	1040.04	58.884	4.13973	3.55303e-17	3.41226e-15	LOC110646687	NW_018747085.1	41111	43762	+	2652	protein_coding	leucine-rich repeat extensin-like protein 4	-
110668625	367.722	13.9723	4.70559	3.59652e-17	3.44466e-15	LOC110668625	NW_018746089.1	763269	765020	+	1752	protein_coding	cytochrome P450 94A2-like	p450
110673938	154.303	0.997866	7.10339	3.73763e-17	3.57015e-15	LOC110673938	NW_018746255.1	558244	559475	-	1120	protein_coding	uncharacterized LOC110673938	-
110657836	933.834	51.8977	4.16614	3.76453e-17	3.58615e-15	LOC110657836	NW_018745829.1	481859	491470	+	3500	protein_coding	condensin complex subunit 3%2C transcript variant X1	-
110649549	442.87	18.9625	4.53657	3.81309e-17	3.62264e-15	LOC110649549	NW_018745739.1	2201597	2203594	+	1870	protein_coding	protein GRAVITROPIC IN THE LIGHT 1-like%2C transcript variant X2	-
110650172	1988.91	123.756	4.00503	3.91626e-17	3.71068e-15	LOC110650172	NW_018747782.1	17383	28015	+	1850	protein_coding	calcineurin B-like protein 9%2C transcript variant X2	-
110663245	350.689	12.9743	4.74312	3.9607e-17	3.74276e-15	LOC110663245	NW_018745943.1	672213	672943	-	632	protein_coding	uncharacterized LOC110663245	-
110649427	172.339	1.9959	6.34535	4.25715e-17	4.00149e-15	LOC110649427	NW_018747562.1	55752	56080	+	329	protein_coding	profilin-1-like	-
110641385	172.339	1.9959	6.34535	4.25715e-17	4.00149e-15	LOC110641385	NW_018746672.1	272931	275449	-	1094	protein_coding	epoxide hydrolase 4-like%2C transcript variant X2	Abhydrolase_1
110648854	378.744	14.9704	4.6495	4.57659e-17	4.29034e-15	LOC110648854	NW_018747441.1	45241	50717	-	3644	protein_coding	uncharacterized LOC110648854	-
110649126	239.47	5.98805	5.29252	4.68767e-17	4.38284e-15	LOC110649126	NW_018747488.1	3818	6398	-	2338	protein_coding	F-box protein At1g10780-like%2C transcript variant X5	-
110648211	442.87	6596.02	-3.89626	4.79967e-17	4.47573e-15	LOC110648211	NW_018747316.1	16056	18065	-	1347	protein_coding	codeine O-demethylase-like	2OG-FeII_Oxy
110657031	377.742	14.9704	4.64568	4.83979e-17	4.50126e-15	LOC110657031	NW_018745699.1	321177	324109	-	2191	pseudogene	-	-
110633735	3040.97	197.611	3.94294	4.90716e-17	4.55194e-15	LOC110633735	NW_018746336.1	211902	214451	-	2003	protein_coding	probable WRKY transcription factor 33	WRKY
110641649	254.5	6.98609	5.16212	5.10462e-17	4.71753e-15	LOC110641649	NW_018746690.1	120282	121140	+	593	protein_coding	(S)-hydroxynitrile lyase-like	Abhydrolase_1
110656057	238.468	5.98805	5.28648	5.11237e-17	4.71753e-15	LOC110656057	NW_018745792.1	125255	127494	+	2240	protein_coding	exocyst complex component EXO70H1-like	Exo70
110668122	130.256	1.38778e-17	10.0266	5.42821e-17	4.99593e-15	LOC110668122	NW_018745707.1	3640158	3643304	-	611	protein_coding	uncharacterized LOC110668122%2C transcript variant X2	-
110672095	1834.6	115.772	3.98465	6.03129e-17	5.53656e-15	LOC110672095	NW_018746191.1	72754	78272	+	2551	protein_coding	probable protein phosphatase 2C 15	PP2C
110673744	208.409	3152.8	-3.91833	6.15248e-17	5.63318e-15	LOC110673744	NW_018745716.1	1858457	1864659	-	1756	protein_coding	uncharacterized LOC110673744	-
110665252	1617.18	100.802	4.00221	6.23131e-17	5.69062e-15	LOC110665252	NW_018746004.1	2472	12933	+	4133	protein_coding	structural maintenance of chromosomes protein 4	SMC_N
110655770	1612.17	100.802	3.99773	6.66448e-17	6.07051e-15	LOC110655770	NW_018745787.1	2297294	2299763	-	1921	protein_coding	patellin-4-like%2C transcript variant X3	CRAL_TRIO_N
110646704	2007.94	128.747	3.9618	6.99567e-17	6.35581e-15	LOC110646704	NW_018747087.1	121622	123370	+	1052	protein_coding	alpha carbonic anhydrase 7-like	-
110653593	1208.37	72.8565	4.04954	7.03681e-17	6.3768e-15	LOC110653593	NW_018745749.1	2770061	2772817	+	2099	protein_coding	cell division cycle 20.1%2C cofactor of APC complex-like	-
110665332	1305.56	79.8427	4.02925	7.28093e-17	6.58114e-15	LOC110665332	NW_018746006.1	1124442	1129814	-	3621	protein_coding	protein argonaute 2%2C transcript variant X1	Piwi
110660888	128.252	1.38778e-17	10.0042	7.34036e-17	6.60109e-15	LOC110660888	NW_018745886.1	1333195	1334323	+	912	protein_coding	desiccation-related protein PCC13-62-like	-
110668107	128.252	1.38778e-17	10.0042	7.34036e-17	6.60109e-15	LOC110668107	NW_018746077.1	1100482	1103360	+	1476	protein_coding	GDSL esterase/lipase At5g33370-like	Lipase_GDSL
110658833	903.775	51.8977	4.11894	7.61908e-17	6.83435e-15	LOC110658833	NW_018745844.1	433000	435553	+	2216	protein_coding	uncharacterized LOC110658833	-
110638408	530.041	25.9488	4.34576	7.82004e-17	6.99685e-15	LOC110638408	NW_018746525.1	57129	61570	-	1363	protein_coding	probable voltage-gated potassium channel subunit beta	Aldo_ket_red
110658185	11714	815.396	3.84438	7.95292e-17	7.09778e-15	LOC110658185	NW_018745832.1	559274	562592	+	2595	protein_coding	heat shock protein 83-like%2C transcript variant X1	HATPase_c
110642717	601.181	30.939	4.27478	8.14293e-17	7.24905e-15	LOC110642717	NW_018746758.1	34495	36039	+	1363	protein_coding	syntaxin-related protein KNOLLE-like	SNARE
110640713	769.511	42.9154	4.16041	9.06424e-17	8.04895e-15	LOC110640713	NW_018746632.1	35525	39889	+	2228	protein_coding	lipase-like	-
110653628	182.358	2.99394	5.87049	1.00352e-16	8.88881e-15	LOC110653628	NW_018745750.1	1257646	1263136	-	1236	protein_coding	B3 domain-containing protein At3g19184-like	B3
110648802	494.972	23.9527	4.36193	1.01219e-16	8.9432e-15	LOC110648802	NW_018747429.1	60238	64034	+	1975	protein_coding	cyclin-A1-1-like	Cyclin_C
110662636	198.39	3.99198	5.59146	1.05872e-16	9.33102e-15	LOC110662636	NW_018745929.1	1454867	1457519	-	2395	protein_coding	ABC transporter G family member 5-like	ABC2_membrane
110658019	2983.86	201.603	3.88675	1.11696e-16	9.81976e-15	LOC110658019	NW_018745830.1	518235	535656	-	837	protein_coding	17.9 kDa class II heat shock protein-like%2C transcript variant X1	-
110633709	985.936	58.884	4.06267	1.12413e-16	9.85827e-15	LOC110633709	NW_018746334.1	97351	109157	-	2904	protein_coding	putative DNA (cytosine-5)-methyltransferase CMT1	DNA_methylase
110634364	125.246	1.38778e-17	9.97006	1.16233e-16	1.01681e-14	LOC110634364	NW_018746355.1	68880	72628	-	1097	protein_coding	protein TERMINAL FLOWER 1-like%2C transcript variant X2	-
110662693	244.48	6.98609	5.10421	1.17171e-16	1.02146e-14	LOC110662693	NW_018745930.1	1218483	1220944	+	698	protein_coding	protein GAST1-like	-
110655000	197.388	3.99198	5.58416	1.17343e-16	1.02146e-14	LOC110655000	NW_018745775.1	1341873	1345563	+	3296	protein_coding	uncharacterized LOC110655000%2C transcript variant X1	-
110665364	3379.64	230.546	3.87301	1.18022e-16	1.02485e-14	LOC110665364	NW_018746007.1	673246	673798	+	553	protein_coding	histone H4	-
110660743	489.962	23.9527	4.34726	1.25568e-16	1.0877e-14	LOC110660743	NW_018745884.1	698730	704872	-	3297	protein_coding	WD repeat and HMG-box DNA-binding protein 1	-
110672648	52.1025	883.262	-4.08017	1.26312e-16	1.09147e-14	LOC110672648	NW_018745692.1	5407919	5409593	+	1399	protein_coding	galactinol synthase 2-like	Glyco_transf_8
110647958	10.0198	288.432	-4.83006	1.27433e-16	1.09847e-14	LOC110647958	NW_018747271.1	3160	4591	+	1270	protein_coding	NAC transcription factor 29-like	NAM
110648567	657.291	35.9291	4.18856	1.3509e-16	1.16164e-14	LOC110648567	NW_018747381.1	54894	57278	-	1051	protein_coding	NAC domain-containing protein 90-like	NAM
110653835	12.0238	316.377	-4.70335	1.40029e-16	1.20051e-14	LOC110653835	NW_018745753.1	599094	600458	+	1365	protein_coding	F-box/kelch-repeat protein At1g80440-like	Kelch_1
110671614	179.352	2.99394	5.84652	1.4029e-16	1.20051e-14	LOC110671614	NW_018746172.1	929403	932524	-	1630	protein_coding	proline-rich receptor-like protein kinase PERK3%2C transcript variant X2	Pkinase
110642691	1529	98.8054	3.95015	1.41968e-16	1.21194e-14	LOC110642691	NW_018746757.1	183815	184648	-	834	protein_coding	uncharacterized LOC110642691	-
110672743	285.561	9.9802	4.82124	1.47289e-16	1.25434e-14	LOC110672743	NW_018746221.1	835873	839691	+	1980	pseudogene	-	-
110661838	9045.76	645.729	3.80798	1.52407e-16	1.2948e-14	LOC110661838	NW_018745906.1	546124	547107	-	984	protein_coding	chlorophyll a-b binding protein of LHCII type 1	-
novel.854	123.242	1.38778e-17	9.94682	1.58663e-16	1.34472e-14	-	NW_018747638.1	4919	7130	+	2212	-	PF13456:Reverse transcriptase-like	-
110647456	313.616	11.9763	4.69632	1.59861e-16	1.35163e-14	LOC110647456	NW_018747187.1	88200	96739	-	2202	protein_coding	serine/threonine-protein kinase RUNKEL-like	Pkinase
110666509	427.84	19.9606	4.41325	1.6114e-16	1.35919e-14	LOC110666509	NW_018746036.1	11616	21632	-	3677	protein_coding	kinesin-like protein KIN-14L%2C transcript variant X2	Kinesin
110641087	143.282	0.997866	6.99656	1.62142e-16	1.36439e-14	LOC110641087	NW_018746656.1	150115	152091	+	1162	protein_coding	aquaporin PIP2-1-like	-
110664954	1159.28	72.8565	3.9897	1.71881e-16	1.4429e-14	LOC110664954	NW_018745704.1	1864812	1873256	+	4013	protein_coding	lysine-specific demethylase JMJ706-like%2C transcript variant X1	JmjC
110656801	193.38	3.99198	5.55458	1.77833e-16	1.48696e-14	LOC110656801	NW_018745803.1	873064	874750	-	1148	lncRNA	uncharacterized LOC110656801	-
novel.460	24.0474	482.051	-4.31814	1.77971e-16	1.48696e-14	-	NW_018746165.1	360753	362102	-	708	-	-	-
110658280	634.246	34.9311	4.17758	1.82443e-16	1.52073e-14	LOC110658280	NW_018745701.1	449000	452587	-	1804	protein_coding	serine/arginine-rich splicing factor RSZ22A-like%2C transcript variant X4	RRM_1
110666080	506.996	25.9488	4.28165	2.00724e-16	1.66917e-14	LOC110666080	NW_018746026.1	387062	388087	+	770	protein_coding	uncharacterized LOC110666080	-
110643267	207.407	4.99001	5.34241	2.09184e-16	1.73545e-14	LOC110643267	NW_018746795.1	58074	60096	-	1695	protein_coding	uncharacterized LOC110643267	-
110656312	463.911	22.9547	4.32953	2.1364e-16	1.76499e-14	LOC110656312	NW_018745794.1	1562740	1564598	-	1667	protein_coding	glycine-rich cell wall structural protein-like%2C transcript variant X2	-
110651540	141.278	0.997866	6.97626	2.13744e-16	1.76499e-14	LOC110651540	NW_018748433.1	4141	6151	+	2001	protein_coding	histone-lysine N-methyltransferase SETD1A-like%2C transcript variant X3	-
110644740	337.663	13.9723	4.58261	2.15024e-16	1.77142e-14	LOC110644740	NW_018746896.1	136303	144923	+	1762	protein_coding	GDSL esterase/lipase At1g29670-like%2C transcript variant X2	Lipase_GDSL
110644556	206.405	4.99001	5.33542	2.30802e-16	1.89698e-14	LOC110644556	NW_018746883.1	88994	92225	+	2487	protein_coding	transcription factor MYB41-like	Myb_DNA-binding
110645652	1020	63.8742	3.99455	2.37142e-16	1.94174e-14	LOC110645652	NW_018746973.1	77942	80864	-	780	protein_coding	histone H2A variant 1-like	Histone
110661460	502.988	25.9488	4.2702	2.37347e-16	1.94174e-14	LOC110661460	NW_018745897.1	378008	383573	+	2139	protein_coding	transcription factor TGA2.3-like%2C transcript variant X2	bZIP_1
110639987	5656.11	411.191	3.78152	2.78216e-16	2.27084e-14	LOC110639987	NW_018746600.1	172529	176268	-	2630	protein_coding	uncharacterized LOC110639987%2C transcript variant X2	-
110640232	276.543	9.9802	4.77496	2.8559e-16	2.32565e-14	LOC110640232	NW_018746613.1	295320	297152	-	1833	protein_coding	uncharacterized protein At3g28850-like	-
110671878	808.588	48.9036	4.04393	2.90339e-16	2.35889e-14	LOC110671878	NW_018745714.1	2679428	2689545	-	4632	protein_coding	kinesin-like protein KIN-12E	Kinesin
110649122	119.234	1.38778e-17	9.89917	2.99183e-16	2.42516e-14	LOC110649122	NW_018747486.1	4818	7269	-	2150	protein_coding	ankyrin repeat-containing protein BDA1-like	-
110653228	10.0198	276.456	-4.76891	3.07727e-16	2.48872e-14	LOC110653228	NW_018752298.1	203	1161	+	959	protein_coding	homeobox-leucine zipper protein ATHB-52-like	Homeobox
110671593	563.106	7650.95	-3.76386	3.09235e-16	2.4952e-14	LOC110671593	NW_018746171.1	217011	223306	+	3456	protein_coding	protein GAMETE EXPRESSED 3-like%2C transcript variant X3	-
110656305	1339.63	88.8251	3.91283	3.15745e-16	2.54193e-14	LOC110656305	NW_018745794.1	1473687	1476232	+	1763	protein_coding	high mobility group B protein 13-like	HMG_box
110643928	454.893	22.9547	4.30122	3.22838e-16	2.59312e-14	LOC110643928	NW_018746835.1	166835	170317	-	2527	protein_coding	uncharacterized LOC110643928	-
110659080	962.891	60.8801	3.98055	3.40167e-16	2.72612e-14	LOC110659080	NW_018745849.1	996245	999923	+	3026	protein_coding	receptor-like protein 12%2C transcript variant X3	LRRNT_2
110650154	788.549	47.9056	4.0374	3.46273e-16	2.76877e-14	LOC110650154	NW_018747776.1	28392	29923	-	1532	protein_coding	U-box domain-containing protein 21-like	U-box
110633387	452.889	22.9547	4.29485	3.54185e-16	2.82565e-14	LOC110633387	NW_018746324.1	173323	183343	-	3291	protein_coding	histone-lysine N-methyltransferase CLF-like%2C transcript variant X1	SET
110669840	37.073	640.739	-4.10673	3.57562e-16	2.84616e-14	LOC110669840	NW_018746119.1	581367	583390	+	1836	protein_coding	uncharacterized LOC110669840%2C transcript variant X1	-
110649869	1384.72	92.8172	3.89724	3.58983e-16	2.85105e-14	LOC110649869	NW_018747693.1	4089	7625	+	1567	protein_coding	probable RNA-binding protein ARP1%2C transcript variant X2	RRM_1
110652385	2494.9	176.652	3.81905	3.63824e-16	2.88302e-14	LOC110652385	NW_018749311.1	2084	7903	-	2640	protein_coding	glycosyltransferase family protein 64 protein C5-like	-
110639512	342.673	14.9704	4.50516	3.72069e-16	2.94176e-14	LOC110639512	NW_018746579.1	33225	38552	+	2729	protein_coding	probable protein phosphatase 2C 14	PP2C
110643439	450.886	22.9547	4.28846	3.88709e-16	3.06123e-14	LOC110643439	NW_018746805.1	97759	101911	-	3125	protein_coding	kinesin-like protein KIN-10A	Kinesin
110641993	545.07	29.9409	4.18056	3.88912e-16	3.06123e-14	LOC110641993	NW_018746714.1	298733	313807	+	3555	protein_coding	rho GTPase-activating protein REN1-like	RhoGAP
110650870	490.964	25.9488	4.2353	3.95081e-16	3.10288e-14	LOC110650870	NW_018748041.1	6305	9584	+	1454	protein_coding	GDSL esterase/lipase At5g08460-like%2C transcript variant X1	Lipase_GDSL
110651568	1731.4	119.764	3.85227	4.13854e-16	3.24311e-14	LOC110651568	NW_018748456.1	13708	15780	-	1251	protein_coding	expansin-A4-like	-
110652524	2633.17	188.629	3.80229	4.30184e-16	3.36362e-14	LOC110652524	NW_018749541.1	3074	4688	-	1598	protein_coding	uncharacterized acetyltransferase At3g50280-like%2C transcript variant X3	-
110661358	2.0041	152.699	-6.1656	4.39194e-16	3.42649e-14	LOC110661358	NW_018745893.1	1192032	1195138	-	1885	protein_coding	uncharacterized LOC110661358	-
110633017	243.478	7.98412	4.90881	4.41799e-16	3.43922e-14	LOC110633017	NW_018746314.1	566827	573657	-	4356	protein_coding	condensin-2 complex subunit D3	-
110671818	3335.55	242.523	3.78104	4.44229e-16	3.45053e-14	LOC110671818	NW_018746179.1	564197	568599	+	2552	protein_coding	proline-rich receptor-like protein kinase PERK1%2C transcript variant X1	Pkinase
110647546	270.531	9.9802	4.74327	4.48479e-16	3.47591e-14	LOC110647546	NW_018747200.1	30725	33142	+	1173	lncRNA	uncharacterized LOC110647546%2C transcript variant X3	-
110669407	14.0277	326.358	-4.52787	4.56288e-16	3.52869e-14	LOC110669407	NW_018746112.1	78503	79292	+	790	protein_coding	cell wall / vacuolar inhibitor of fructosidase 1	-
110641220	660.297	38.9233	4.08005	4.57853e-16	3.53307e-14	LOC110641220	NW_018746665.1	130152	133821	-	3670	protein_coding	scarecrow-like protein 28	GRAS
110645381	686.348	40.9193	4.06394	4.63728e-16	3.57061e-14	LOC110645381	NW_018746952.1	34776	45983	+	2098	protein_coding	nucleobase-ascorbate transporter 4-like%2C transcript variant X1	-
110645696	48.0946	777.47	-4.01133	4.79708e-16	3.68561e-14	LOC110645696	NW_018746977.1	118985	122423	-	2892	protein_coding	stachyose synthase	-
110666755	116.228	1.38778e-17	9.86237	4.86661e-16	3.73093e-14	LOC110666755	NW_018746040.1	82507	89726	-	1592	pseudogene	-	-
110632180	63.1241	973.085	-3.94364	4.88389e-16	3.73607e-14	LOC110632180	NW_018746276.1	510184	512278	+	1669	pseudogene	-	Thaumatin
110654557	498.98	26.9468	4.20447	4.95962e-16	3.7858e-14	LOC110654557	NW_018745765.1	294458	298413	+	2506	protein_coding	ABC transporter G family member 11	ABC2_membrane
110655578	198.39	4.99001	5.27832	5.14127e-16	3.91601e-14	LOC110655578	NW_018745784.1	2045863	2047651	+	1610	protein_coding	uncharacterized LOC110655578%2C transcript variant X1	-
110656821	904.777	57.8859	3.96336	5.18025e-16	3.93721e-14	LOC110656821	NW_018745803.1	1037424	1044489	-	4907	protein_coding	DNA topoisomerase 2-like	DNA_gyraseB
110646451	30.0592	535.945	-4.15057	5.52558e-16	4.19067e-14	LOC110646451	NW_018747051.1	49677	50181	+	505	protein_coding	protein EARLY FLOWERING 4-like	-
110669985	402.791	19.9606	4.32624	5.70045e-16	4.31282e-14	LOC110669985	NW_018746123.1	7524	11509	+	2158	protein_coding	protein JASON-like	-
110648119	335.659	14.9704	4.47534	5.71105e-16	4.31282e-14	LOC110648119	NW_018747296.1	18218	19107	-	890	protein_coding	thaumatin-like protein	Thaumatin
110634073	261.514	3541.03	-3.75857	5.78292e-16	4.35778e-14	LOC110634073	NW_018746347.1	198050	202843	-	3914	protein_coding	putative disease resistance protein RGA3%2C transcript variant X3	NB-ARC
110639383	2026.98	144.715	3.80689	5.82951e-16	4.38355e-14	LOC110639383	NW_018746572.1	434547	438798	-	2057	protein_coding	IQ domain-containing protein IQM3-like	-
110657007	1443.84	99.8035	3.85299	5.88472e-16	4.41567e-14	LOC110657007	NW_018745807.1	471260	472309	-	1050	protein_coding	mucin-1-like	-
110670510	441.868	22.9547	4.25932	5.93285e-16	4.43296e-14	LOC110670510	NW_018746138.1	36885	42702	+	3890	protein_coding	uncharacterized LOC110670510%2C transcript variant X1	-
110663547	23.0454	442.13	-4.25453	5.93285e-16	4.43296e-14	LOC110663547	NW_018745954.1	1354881	1355399	-	519	protein_coding	early nodulin-75-like	-
110633899	239.47	7.98412	4.88488	6.19949e-16	4.62241e-14	LOC110633899	NW_018746342.1	119066	122967	-	1635	protein_coding	transcription factor RF2b-like	bZIP_1
110635395	196.386	4.99001	5.26368	6.30647e-16	4.69228e-14	LOC110635395	NW_018746402.1	440198	452447	+	2020	protein_coding	histone-lysine N-methyltransferase ASHR3%2C transcript variant X2	SET
110666596	400.787	19.9606	4.31904	6.32434e-16	4.69569e-14	LOC110666596	NW_018746036.1	871568	875658	-	2509	protein_coding	transmembrane protein 53-B-like%2C transcript variant X4	-
110641792	1862.66	132.739	3.80944	6.44545e-16	4.77558e-14	LOC110641792	NW_018746705.1	17357	18066	-	710	protein_coding	protein TIFY 5A-like	Zim
110667797	1267.49	86.829	3.86572	6.80689e-16	5.03283e-14	LOC110667797	NW_018746070.1	1122457	1130530	-	2743	protein_coding	DNA replication licensing factor MCM5%2C transcript variant X3	MCM
110662788	1997.92	143.717	3.79603	6.91998e-16	5.10576e-14	LOC110662788	NW_018745703.1	1650201	1652436	-	2020	protein_coding	glucan endo-1%2C3-beta-glucosidase 12-like%2C transcript variant X2	Glyco_hydro_17
110645126	477.939	25.9488	4.19652	6.94348e-16	5.11243e-14	LOC110645126	NW_018746929.1	25423	27213	+	1563	protein_coding	probable inactive patatin-like protein 9	-
110667592	165.325	2.99394	5.72911	7.12779e-16	5.23722e-14	LOC110667592	NW_018746066.1	122304	138083	+	3224	protein_coding	probable DNA helicase MCM9	MCM
110639356	516.013	28.9429	4.15025	7.28422e-16	5.34105e-14	LOC110639356	NW_018746569.1	264499	267882	-	2360	protein_coding	ferredoxin--nitrite reductase%2C chloroplastic%2C transcript variant X2	-
110669217	264.52	9.9802	4.71086	7.67243e-16	5.61406e-14	LOC110669217	NW_018746108.1	786247	792849	-	1439	protein_coding	mitotic spindle checkpoint protein BUBR1-like%2C transcript variant X1	-
110669753	1169.3	79.8427	3.87023	7.85999e-16	5.73941e-14	LOC110669753	NW_018746118.1	335211	339601	+	1634	protein_coding	endoglucanase 8-like	-
110672529	276.543	10.9782	4.63908	8.01485e-16	5.84043e-14	LOC110672529	NW_018746214.1	707864	710173	-	1976	protein_coding	probable pectate lyase 5%2C transcript variant X2	-
110640915	179.352	3.99198	5.44601	8.06449e-16	5.86451e-14	LOC110640915	NW_018745729.1	2578285	2585392	-	3811	protein_coding	protein STICHEL-like 2	-
110672176	148.291	1.9959	6.12871	8.43024e-16	6.1179e-14	LOC110672176	NW_018746199.1	826760	828521	+	1762	protein_coding	putative leucine-rich repeat receptor-like serine/threonine-protein kinase At2g24130	LRRNT_2
110654715	1254.46	86.829	3.85082	8.47989e-16	6.14131e-14	LOC110654715	NW_018745769.1	811112	811953	-	842	protein_coding	histone H3.2	Histone
110644860	703.381	43.9134	3.99772	9.04913e-16	6.54017e-14	LOC110644860	NW_018746905.1	198412	199606	-	951	protein_coding	lamin-like protein	Cu_bind_like
110656761	274.539	10.9782	4.62859	9.29841e-16	6.69296e-14	LOC110656761	NW_018745803.1	389896	396877	-	2819	protein_coding	serine/threonine-protein kinase Nek1-like%2C transcript variant X6	Pkinase
110642880	274.539	10.9782	4.62859	9.29841e-16	6.69296e-14	LOC110642880	NW_018746773.1	28845	34106	+	2809	protein_coding	receptor protein kinase-like protein ZAR1%2C transcript variant X1	Pkinase_Tyr
110640719	15.0297	328.354	-4.43798	9.40446e-16	6.75553e-14	LOC110640719	NW_018746633.1	240286	245066	-	1248	protein_coding	UDP-glycosyltransferase 74E2-like	UDPGT
110632058	112.221	1.38778e-17	9.8118	9.4518e-16	6.77577e-14	LOC110632058	NW_018746273.1	373835	388476	+	7928	protein_coding	uncharacterized LOC110632058%2C transcript variant X5	-
110650171	366.72	17.9645	4.34193	9.59714e-16	6.86603e-14	LOC110650171	NW_018747782.1	25827	32996	-	2513	protein_coding	probable serine/threonine-protein kinase PIX7	Pkinase
110644651	379.746	18.9625	4.31479	9.6179e-16	6.86698e-14	LOC110644651	NW_018746889.1	144093	147849	-	2596	pseudogene	-	-
110646192	547.074	31.937	4.09312	9.87872e-16	7.03899e-14	LOC110646192	NW_018747025.1	95257	103318	+	3357	protein_coding	kinesin-like protein KIN-8B	Kinesin
110664678	31.0612	533.949	-4.09807	9.95523e-16	7.07923e-14	LOC110664678	NW_018745990.1	1237322	1240510	-	1561	protein_coding	zinc finger protein WIP3-like	-
110658108	326.642	14.9704	4.43606	1.00165e-15	7.10847e-14	LOC110658108	NW_018745831.1	1023467	1026852	-	1657	protein_coding	E2F transcription factor-like E2FE%2C transcript variant X1	E2F_TDP
110633258	321.632	4201.73	-3.70699	1.03075e-15	7.30038e-14	LOC110633258	NW_018746319.1	160588	165738	+	3069	protein_coding	disease resistance RPP13-like protein 4%2C transcript variant X1	NB-ARC
110668522	390.767	19.9606	4.28253	1.06996e-15	7.56292e-14	LOC110668522	NW_018746087.1	870445	876288	-	2085	protein_coding	3-epi-6-deoxocathasterone 23-monooxygenase-like	p450
110653920	272.535	10.9782	4.61803	1.0797e-15	7.61654e-14	LOC110653920	NW_018745754.1	959238	962878	-	2057	protein_coding	pyruvate decarboxylase 2-like	TPP_enzyme_N
110634643	1125.21	77.8467	3.85126	1.11016e-15	7.81581e-14	LOC110634643	NW_018746366.1	545618	550476	+	1807	pseudogene	-	Aminotran_1_2
110669727	204.402	5.98805	5.06421	1.18381e-15	8.31774e-14	LOC110669727	NW_018746118.1	531102	532907	-	1057	protein_coding	nudix hydrolase 18%2C mitochondrial-like	NUDIX
110647530	388.764	19.9606	4.27511	1.19019e-15	8.34595e-14	LOC110647530	NW_018747198.1	90225	97296	-	2136	protein_coding	probable serine/threonine-protein kinase PBL28%2C transcript variant X1	Pkinase_Tyr
110644075	129.254	0.997866	6.84805	1.19985e-15	8.39702e-14	LOC110644075	NW_018745734.1	304149	307607	-	2196	protein_coding	uncharacterized LOC110644075	-
110644594	145.285	1.9959	6.09919	1.25705e-15	8.78e-14	LOC110644594	NW_018746885.1	170675	174236	-	2395	protein_coding	uncharacterized LOC110644594%2C transcript variant X2	-
110653120	175.344	3.99198	5.41343	1.26374e-15	8.80926e-14	LOC110653120	NW_018751401.1	334	1153	-	820	protein_coding	uncharacterized LOC110653120	-
110641132	43.0848	678.665	-3.97354	1.27834e-15	8.89353e-14	LOC110641132	NW_018746661.1	188458	190748	+	2259	protein_coding	phenolic glucoside malonyltransferase 1-like%2C transcript variant X2	-
110668646	189.372	4.99001	5.21124	1.30645e-15	9.04576e-14	LOC110668646	NW_018746089.1	202843	206774	+	960	protein_coding	40S ribosomal protein S19-1-like	-
110654913	189.372	4.99001	5.21124	1.30645e-15	9.04576e-14	LOC110654913	NW_018745774.1	527731	530071	-	2341	protein_coding	9-cis-epoxycarotenoid dioxygenase NCED6%2C chloroplastic	RPE65
110644142	160.315	2.99394	5.68475	1.3079e-15	9.04576e-14	LOC110644142	NW_018745734.1	4185	4833	+	649	protein_coding	17.3 kDa class I heat shock protein-like	-
110636091	23.0454	425.163	-4.1981	1.34509e-15	9.26839e-14	LOC110636091	NW_018746430.1	523739	528963	+	1478	protein_coding	3-oxoacyl-[acyl-carrier-protein] reductase FabG-like%2C transcript variant X1	adh_short
110634603	32.0631	538.939	-4.06587	1.34534e-15	9.26839e-14	LOC110634603	NW_018746366.1	84798	87571	+	1522	protein_coding	WAT1-related protein At5g07050-like	DUF6
110669856	1610.16	117.768	3.77176	1.40281e-15	9.64556e-14	LOC110669856	NW_018746119.1	1000382	1005313	+	2094	protein_coding	putative lipase YOR059C%2C transcript variant X1	-
110640833	202.398	5.98805	5.05001	1.44251e-15	9.89926e-14	LOC110640833	NW_018746638.1	88609	90201	-	1593	protein_coding	basic 7S globulin-like	-
110646306	294.579	12.9743	4.49168	1.47563e-15	1.00933e-13	LOC110646306	NW_018747041.1	133920	136641	+	2722	protein_coding	subtilisin-like protease SBT1.9	Peptidase_S8
110635693	31.0612	523.969	-4.07086	1.47904e-15	1.00933e-13	LOC110635693	NW_018745720.1	2210912	2219153	+	5447	protein_coding	ABC transporter C family member 4-like%2C transcript variant X3	ABC_membrane
110644628	159.313	2.99394	5.67572	1.47935e-15	1.00933e-13	LOC110644628	NW_018745734.1	988744	997246	+	1762	protein_coding	protein MCM10 homolog%2C transcript variant X1	-
110642545	4786.4	375.262	3.67253	1.48901e-15	1.01396e-13	LOC110642545	NW_018746746.1	158786	161151	-	1864	protein_coding	glucan endo-1%2C3-beta-D-glucosidase-like	Glyco_hydro_17
110645966	624.226	38.9233	3.99902	1.49426e-15	1.01558e-13	LOC110645966	NW_018747000.1	128729	136769	+	3493	protein_coding	kinesin-like protein KIN-5C	Kinesin
110636704	10699	856.315	3.643	1.60218e-15	1.08683e-13	LOC110636704	NW_018746456.1	309811	317875	-	3830	protein_coding	F-box protein At1g78280%2C transcript variant X1	-
110646012	1228.41	87.827	3.80408	1.64006e-15	1.1104e-13	LOC110646012	NW_018747004.1	98616	104245	-	2337	protein_coding	phosphoenolpyruvate carboxykinase (ATP)-like	-
110632852	38.0749	607.804	-3.99227	1.68492e-15	1.13859e-13	LOC110632852	NW_018746308.1	45	1361	-	1009	protein_coding	probable serine/threonine-protein kinase PBL3	Pkinase
110649989	778.529	51.8977	3.90376	1.81373e-15	1.2233e-13	LOC110649989	NW_018747727.1	10175	14897	+	1944	protein_coding	serine carboxypeptidase-like 2	Peptidase_S10
110634695	265.522	10.9782	4.58043	1.83448e-15	1.23494e-13	LOC110634695	NW_018746370.1	209249	214312	-	4042	protein_coding	uncharacterized LOC110634695%2C transcript variant X2	-
110637162	157.309	2.99394	5.65747	1.8961e-15	1.27399e-13	LOC110637162	NW_018746475.1	160081	161688	-	1608	protein_coding	U-box domain-containing protein 21-like	U-box
110673559	13.0257	291.426	-4.47055	1.95128e-15	1.30858e-13	LOC110673559	NW_018746243.1	724621	725508	-	671	protein_coding	myrcene synthase%2C chloroplastic-like%2C transcript variant X2	-
110657791	1522.99	112.778	3.75387	1.97859e-15	1.32438e-13	LOC110657791	NW_018745700.1	3871950	3879269	-	2563	protein_coding	DNA replication licensing factor MCM7	MCM
110640866	30.0592	504.008	-4.06195	2.0069e-15	1.34079e-13	LOC110640866	NW_018746638.1	353608	355529	+	1047	protein_coding	BI1-like protein	-
110638248	352.693	17.9645	4.28569	2.14428e-15	1.42987e-13	LOC110638248	NW_018746516.1	278121	280732	-	2612	protein_coding	subtilisin-like protease SBT1.3	Peptidase_S8
110644619	527.035	31.937	4.0393	2.15351e-15	1.43332e-13	LOC110644619	NW_018746887.1	210812	223319	+	2748	protein_coding	putative ion channel POLLUX-like 2%2C transcript variant X3	-
110648544	94.1851	1284.47	-3.76776	2.20513e-15	1.46492e-13	LOC110648544	NW_018745738.1	1049020	1053010	-	2339	protein_coding	protein NRT1/ PTR FAMILY 2.13-like	-
novel.98	794.56	53.8938	3.87885	2.27914e-15	1.51124e-13	-	NW_018745740.1	855759	859397	-	2595	-	-	-
110633474	1511.97	112.778	3.74339	2.30704e-15	1.52688e-13	LOC110633474	NW_018746327.1	540452	543678	+	2014	protein_coding	bifunctional 3-dehydroquinate dehydratase/shikimate dehydrogenase%2C chloroplastic-like	-
110667271	197.388	5.98805	5.01387	2.3807e-15	1.57268e-13	LOC110667271	NW_018746057.1	121769	124498	+	430	protein_coding	heavy metal-associated isoprenylated plant protein 47	-
110660710	512.006	30.939	4.04319	2.39834e-15	1.58138e-13	LOC110660710	NW_018745884.1	213316	219033	-	1440	protein_coding	protein STRICTOSIDINE SYNTHASE-LIKE 10-like	Str_synth
110647791	3672.21	292.424	3.64994	2.45466e-15	1.61128e-13	LOC110647791	NW_018747237.1	80911	82126	+	1038	protein_coding	thaumatin-like protein	Thaumatin
110654224	646.269	41.9174	3.94249	2.45629e-15	1.61128e-13	LOC110654224	NW_018745759.1	360515	362325	+	1811	pseudogene	-	-
110653385	274.539	11.9763	4.50442	2.45735e-15	1.61128e-13	LOC110653385	NW_018745745.1	2148989	2151889	+	1971	protein_coding	protein S-acyltransferase 18-like	-
110655337	814.6	55.8899	3.86243	2.55265e-15	1.67066e-13	LOC110655337	NW_018745782.1	1582614	1586497	-	1938	protein_coding	cyclin-A1-1-like	Cyclin_C
110642636	23.0454	412.189	-4.1534	2.562e-15	1.67368e-13	LOC110642636	NW_018746753.1	14689	18101	-	2519	protein_coding	uncharacterized LOC110642636%2C transcript variant X1	-
110661705	681.338	44.9115	3.91946	2.57931e-15	1.68188e-13	LOC110661705	NW_018745903.1	699866	706034	+	2380	protein_coding	pectin acetylesterase 6%2C transcript variant X3	-
110637731	6.01197	195.615	-4.99531	2.63478e-15	1.71489e-13	LOC110637731	NW_018746497.1	265544	269126	-	2324	protein_coding	subtilisin-like protease SBT4.14	Peptidase_S8
110649901	33.0651	533.949	-4.00822	2.64973e-15	1.72145e-13	LOC110649901	NW_018747700.1	12675	15541	+	2273	protein_coding	F-box/kelch-repeat protein At3g27150-like%2C transcript variant X2	Kelch_1
110671480	182.358	4.99001	5.15683	2.76582e-15	1.79357e-13	LOC110671480	NW_018746168.1	298418	300532	+	1883	protein_coding	glycerol-3-phosphate acyltransferase 1-like	Acyltransferase
110662583	545.07	33.9331	4.0007	2.77513e-15	1.79618e-13	LOC110662583	NW_018745928.1	1042781	1048664	-	2731	protein_coding	protein tesmin/TSO1-like CXC 3%2C transcript variant X3	-
110668024	1270.49	93.8153	3.75764	2.78001e-15	1.79618e-13	LOC110668024	NW_018746076.1	454391	459542	-	2013	protein_coding	mini-chromosome maintenance complex-binding protein%2C transcript variant X2	-
110638128	520.021	31.937	4.01997	2.84517e-15	1.83493e-13	LOC110638128	NW_018746513.1	136965	146200	+	1897	protein_coding	probable DNA primase large subunit%2C transcript variant X1	-
110663157	56.1103	809.407	-3.84754	2.98104e-15	1.91905e-13	LOC110663157	NW_018745940.1	1462574	1464637	-	1955	protein_coding	flavonoid 3'%2C5'-hydroxylase 1-like	p450
110650789	469.923	27.9449	4.06571	2.99904e-15	1.92713e-13	LOC110650789	NW_018748009.1	26606	31719	-	3665	pseudogene	-	-
110633015	871.712	10577.2	-3.60077	3.02098e-15	1.93771e-13	LOC110633015	NW_018746314.1	519780	520823	-	707	protein_coding	late embryogenesis abundant protein Lea5	-
110654075	105.207	1.38778e-17	9.7188	3.15684e-15	2.01752e-13	LOC110654075	NW_018745756.1	1786666	1789180	-	2250	protein_coding	3-ketoacyl-CoA synthase 11-like	-
110636020	1.38778e-17	104.794	-9.71313	3.15684e-15	2.01752e-13	LOC110636020	NW_018746425.1	194361	195654	-	1090	protein_coding	uncharacterized LOC110636020	-
110642305	246.484	9.9802	4.60903	3.22403e-15	2.05675e-13	LOC110642305	NW_018746730.1	83633	88387	-	1961	protein_coding	protein HOTHEAD-like	-
novel.454	2.0041	137.729	-6.01687	3.27571e-15	2.08595e-13	-	NW_018746157.1	499529	501272	+	1126	-	-	-
110670561	52.1025	755.513	-3.85482	3.40256e-15	2.16283e-13	LOC110670561	NW_018746139.1	850641	853959	-	1198	protein_coding	peroxisomal membrane protein 11C%2C transcript variant X1	-
110639857	3078.04	246.515	3.64159	3.4577e-15	2.19393e-13	LOC110639857	NW_018746596.1	335482	343491	+	2129	protein_coding	OTU domain-containing protein DDB_G0284757-like%2C transcript variant X7	OTU
110650179	122.24	0.997866	6.76764	3.47764e-15	2.19869e-13	LOC110650179	NW_018747784.1	20549	24485	+	1829	protein_coding	B3 domain-containing transcription factor VRN1-like	B3
110635085	122.24	0.997866	6.76764	3.47764e-15	2.19869e-13	LOC110635085	NW_018746387.1	578309	579687	+	1097	protein_coding	stem-specific protein TSJT1-like	-
110663811	152.299	2.99394	5.61081	3.5652e-15	2.24885e-13	LOC110663811	NW_018745961.1	223597	224411	-	815	protein_coding	auxin-responsive protein SAUR50-like	Auxin_inducible
110669140	232.457	8.98216	4.67456	3.57529e-15	2.24885e-13	LOC110669140	NW_018745709.1	19229	20453	-	973	protein_coding	putative homeobox-leucine zipper protein ATHB-51	Homeobox
110662389	331.651	16.9665	4.27885	3.58244e-15	2.24885e-13	LOC110662389	NW_018745924.1	27194	30066	+	1916	protein_coding	zinc finger protein CONSTANS-LIKE 15-like	CCT
110641800	331.651	16.9665	4.27885	3.58244e-15	2.24885e-13	LOC110641800	NW_018746705.1	12799	13315	-	517	protein_coding	protein TIFY 5A-like	Zim
110657690	67.132	932.166	-3.79303	3.68204e-15	2.30728e-13	LOC110657690	NW_018745826.1	87177	90144	-	2968	protein_coding	receptor-like protein kinase FERONIA	Pkinase_Tyr
110669859	57.1123	812.401	-3.82739	3.76066e-15	2.35238e-13	LOC110669859	NW_018746119.1	460918	463933	-	1775	protein_coding	serine carboxypeptidase-like 2%2C transcript variant X1	Peptidase_S10
110642467	104.205	1.38778e-17	9.70501	3.76863e-15	2.3532e-13	LOC110642467	NW_018745731.1	2954192	2958619	-	4307	protein_coding	uncharacterized LOC110642467	C1_3
110641651	244.48	9.9802	4.59726	3.80114e-15	2.36931e-13	LOC110641651	NW_018746690.1	311320	312208	+	889	protein_coding	cell wall / vacuolar inhibitor of fructosidase 2	-
110664901	487.958	29.9409	4.02092	3.9236e-15	2.44058e-13	LOC110664901	NW_018745996.1	80401	84371	-	1300	protein_coding	nudix hydrolase 12%2C mitochondrial-like	NUDIX
110635151	2822.54	226.554	3.63833	3.92929e-15	2.44058e-13	LOC110635151	NW_018745720.1	1009340	1014678	+	2870	protein_coding	uncharacterized protein At1g04910-like%2C transcript variant X1	-
110669958	138.272	1768.52	-3.67577	3.99048e-15	2.47093e-13	LOC110669958	NW_018746123.1	808848	809639	+	722	protein_coding	uncharacterized LOC110669958	-
110639119	655.287	43.9134	3.89556	3.99213e-15	2.47093e-13	LOC110639119	NW_018746557.1	34437	35663	-	1227	protein_coding	BAG family molecular chaperone regulator 6-like	-
110650899	157.309	1990.08	-3.6601	4.14785e-15	2.56282e-13	LOC110650899	NW_018748050.1	3107	5436	+	2330	protein_coding	9-cis-epoxycarotenoid dioxygenase NCED3%2C chloroplastic-like	RPE65
110638064	402.791	4890.38	-3.60143	4.16898e-15	2.57138e-13	LOC110638064	NW_018746510.1	350488	351858	-	1250	protein_coding	homeobox-leucine zipper protein ATHB-12-like	Homeobox
110668874	103.203	1350.34	-3.70816	4.31053e-15	2.65405e-13	LOC110668874	NW_018746095.1	334516	335658	-	671	protein_coding	non-specific lipid-transfer protein 4.1	-
110642087	255.502	10.9782	4.52497	4.31843e-15	2.6543e-13	LOC110642087	NW_018746719.1	91755	99100	+	2933	protein_coding	kinesin-like protein KIN-7N%2C transcript variant X2	Kinesin
110641866	2208.34	175.654	3.6512	4.40049e-15	2.70003e-13	LOC110641866	NW_018746708.1	257876	262521	+	1791	protein_coding	protein LNK3-like	-
110664247	242.476	9.9802	4.58539	4.48639e-15	2.74797e-13	LOC110664247	NW_018745704.1	326891	330806	-	1869	protein_coding	E2F transcription factor-like E2FF%2C transcript variant X3	E2F_TDP
110662959	459.903	27.9449	4.03462	4.68082e-15	2.8621e-13	LOC110662959	NW_018745935.1	1268938	1273095	-	2617	protein_coding	hydroxyproline O-galactosyltransferase GALT4-like%2C transcript variant X1	Galactosyl_T
110660534	1202.36	90.8211	3.72486	4.82358e-15	2.9443e-13	LOC110660534	NW_018745879.1	1338262	1339115	+	854	protein_coding	uncharacterized LOC110660534	-
110632945	2.0041	134.735	-5.98519	4.99516e-15	3.04377e-13	LOC110632945	NW_018746313.1	64834	67006	-	2107	protein_coding	DELLA protein RGL1-like%2C transcript variant X1	GRAS
110671532	577.133	37.9252	3.92323	5.02086e-15	3.05417e-13	LOC110671532	NW_018746169.1	707713	712575	-	2759	protein_coding	formin-like protein 20	-
110638956	289.569	13.9723	4.36102	5.03879e-15	3.05981e-13	LOC110638956	NW_018746552.1	410646	419481	-	3541	protein_coding	probable LRR receptor-like serine/threonine-protein kinase At1g53430	Pkinase_Tyr
110649204	28.0553	458.099	-4.0233	5.12155e-15	3.10473e-13	LOC110649204	NW_018747507.1	29	938	-	910	protein_coding	carboxymethylenebutenolidase homolog	-
110647822	385.758	21.9566	4.12723	5.23716e-15	3.16938e-13	LOC110647822	NW_018747250.1	72022	78534	+	3488	protein_coding	uncharacterized LOC110647822%2C transcript variant X3	Pkinase
110652422	3.00607	148.707	-5.57097	5.24791e-15	3.17046e-13	LOC110652422	NW_018749378.1	2188	11633	-	4017	protein_coding	disease resistance protein RML1B-like%2C transcript variant X2	TIR
110670171	27160.3	2325.42	3.54586	5.35136e-15	3.22743e-13	LOC110670171	NW_018746130.1	556338	557149	+	726	protein_coding	non-specific lipid-transfer protein 1-like	-
110669046	102.201	1.38778e-17	9.67703	5.39145e-15	3.24055e-13	LOC110669046	NW_018746101.1	793015	794326	-	1312	protein_coding	probable carboxylesterase 8	Abhydrolase_3
110662648	1.38778e-17	101.8	-9.67136	5.39145e-15	3.24055e-13	LOC110662648	NW_018745930.1	671582	673206	-	1625	protein_coding	UDP-glycosyltransferase 73C3-like	UDPGT
110648190	25.0494	421.171	-4.06482	5.45074e-15	3.27063e-13	LOC110648190	NW_018747312.1	70924	72726	-	1696	protein_coding	UDP-glycosyltransferase 74G1-like	UDPGT
110631698	252.496	10.9782	4.5079	5.4822e-15	3.28393e-13	LOC110631698	NW_018746264.1	34784	43163	+	3950	protein_coding	ATP-dependent DNA helicase Q-like 5%2C transcript variant X1	Helicase_C
110656200	372.732	20.9586	4.14442	5.54009e-15	3.313e-13	LOC110656200	NW_018745794.1	1156598	1157399	-	802	protein_coding	disease resistance response protein 206-like	-
110632841	119.234	0.997866	6.73176	5.56586e-15	3.31718e-13	LOC110632841	NW_018746308.1	190941	192295	+	638	protein_coding	chloride channel protein CLC-d-like%2C transcript variant X1	-
110634486	119.234	0.997866	6.73176	5.56586e-15	3.31718e-13	LOC110634486	NW_018745719.1	956124	956957	+	834	protein_coding	classical arabinogalactan protein 26-like	-
110663391	993.952	73.8545	3.74816	5.749e-15	3.42056e-13	LOC110663391	NW_018745703.1	3372070	3374238	+	2169	protein_coding	UDP-glucose 6-dehydrogenase 1-like	-
110659572	7017.78	81505.6	-3.53779	5.80158e-15	3.44604e-13	LOC110659572	NW_018745857.1	72719	73634	+	788	protein_coding	abscisic stress-ripening protein 1-like	-
110663445	406.799	23.9527	4.07898	6.05866e-15	3.59271e-13	LOC110663445	NW_018745951.1	282291	284694	-	1716	protein_coding	uncharacterized LOC110663445%2C transcript variant X2	-
110652397	735.444	51.8977	3.82164	6.12838e-15	3.62796e-13	LOC110652397	NW_018749334.1	2996	6234	-	1750	protein_coding	glycerol-3-phosphate 2-O-acyltransferase 6-like	Acyltransferase
110673687	21.0415	371.269	-4.13311	6.18509e-15	3.65541e-13	LOC110673687	NW_018746247.1	285977	294121	+	1650	protein_coding	actin-related protein 2/3 complex subunit 1A-like%2C transcript variant X1	-
110648278	286.563	13.9723	4.34597	6.2215e-15	3.67079e-13	LOC110648278	NW_018747333.1	78201	81599	-	2050	pseudogene	-	-
110669768	322.634	16.9665	4.23909	6.27844e-15	3.69821e-13	LOC110669768	NW_018746119.1	571476	579297	+	3114	protein_coding	kinesin-like protein KIN-7N	Kinesin
110640398	768.509	54.8918	3.80435	6.4624e-15	3.80023e-13	LOC110640398	NW_018746622.1	65763	68494	-	1868	protein_coding	lysM domain-containing GPI-anchored protein 1-like	LysM
110643191	161.317	3.99198	5.29323	6.50504e-15	3.81895e-13	LOC110643191	NW_018746792.1	13218	14385	-	1168	protein_coding	caffeoylshikimate esterase-like	-
110651586	118.232	0.997866	6.7196	6.52344e-15	3.8234e-13	LOC110651586	NW_018748468.1	7928	13111	+	3619	protein_coding	potassium channel KAT1-like%2C transcript variant X2	Ion_trans
110660250	272.535	12.9743	4.37952	7.13843e-15	4.17693e-13	LOC110660250	NW_018745872.1	87638	91091	+	2574	protein_coding	COBRA-like protein 7	-
110672123	683.342	47.9056	3.83084	7.20859e-15	4.21101e-13	LOC110672123	NW_018746195.1	554272	554980	-	709	protein_coding	protein TIFY 5A-like	Zim
110649463	601.181	40.9193	3.87284	7.42573e-15	4.3307e-13	LOC110649463	NW_018747576.1	26965	31738	-	1991	protein_coding	dicarboxylate transporter 2.1%2C chloroplastic-like	Na_sulph_symp
110657078	472.929	5520.14	-3.54466	8.69027e-15	5.05983e-13	LOC110657078	NW_018745810.1	10396	12736	+	2341	protein_coding	U-box domain-containing protein 19-like	U-box
110652475	131.258	1.9959	5.95284	8.86683e-15	5.15414e-13	LOC110652475	NW_018749471.1	29	2627	-	1790	protein_coding	COP9 signalosome complex subunit 4-like	-
110643550	375.738	21.9566	4.08928	8.9644e-15	5.2023e-13	LOC110643550	NW_018746811.1	34653	43213	+	4871	protein_coding	kinesin-like protein KIN-12D%2C transcript variant X1	Kinesin
110641570	99.1949	1.38778e-17	9.63401	9.3166e-15	5.39782e-13	LOC110641570	NW_018746685.1	155744	165362	-	2586	pseudogene	-	-
110634356	1767.47	143.717	3.61923	9.34946e-15	5.408e-13	LOC110634356	NW_018746355.1	307715	308362	-	648	protein_coding	histone H3.2	Histone
110648791	409.805	24.9507	4.031	9.38658e-15	5.4206e-13	LOC110648791	NW_018747425.1	24749	27810	+	619	protein_coding	uncharacterized LOC110648791	-
110638850	233.459	9.9802	4.53074	9.58949e-15	5.52874e-13	LOC110638850	NW_018746545.1	201188	203571	+	2035	protein_coding	uncharacterized LOC110638850	-
110632204	1423.8	113.776	3.64401	9.64947e-15	5.5468e-13	LOC110632204	NW_018746277.1	678270	682988	+	2078	protein_coding	probable pectate lyase 8	-
110662065	11.0218	244.519	-4.456	9.65221e-15	5.5468e-13	LOC110662065	NW_018745913.1	134542	136071	+	1073	protein_coding	probable glutathione S-transferase	GST_N
110656789	183.36	5.98805	4.90759	1.02331e-14	5.87108e-13	LOC110656789	NW_018745803.1	798479	801783	-	1370	protein_coding	NAC domain-containing protein 90-like	NAM
110652196	115.226	0.997866	6.68249	1.05675e-14	6.0531e-13	LOC110652196	NW_018749063.1	9742	11539	+	767	protein_coding	uncharacterized LOC110652196	-
110661354	985.936	75.8506	3.69807	1.10442e-14	6.31595e-13	LOC110661354	NW_018745702.1	2758118	2760381	+	1080	protein_coding	high mobility group B protein 7-like	HMG_box
110664007	1334.62	106.79	3.64203	1.12004e-14	6.39492e-13	LOC110664007	NW_018745966.1	351571	356774	+	2435	protein_coding	LRR receptor-like serine/threonine-protein kinase FEI 2%2C transcript variant X2	Pkinase_Tyr
110633225	633.244	44.9115	3.81387	1.18034e-14	6.7283e-13	LOC110633225	NW_018746318.1	436365	438189	-	1825	protein_coding	cytochrome P450 77A1-like	p450
110661355	46.0907	643.733	-3.80029	1.19252e-14	6.7868e-13	LOC110661355	NW_018745893.1	379381	380205	+	825	protein_coding	early nodulin-75-like	-
110663099	4.00804	155.694	-5.23658	1.19964e-14	6.81635e-13	LOC110663099	NW_018745940.1	85423	90934	-	1243	protein_coding	uncharacterized LOC110663099%2C transcript variant X1	Chromo
110653076	206.405	7.98412	4.67063	1.22486e-14	6.94846e-13	LOC110653076	NW_018751198.1	20	2712	-	1228	protein_coding	GDSL esterase/lipase At2g42990-like	Lipase_GDSL
110668344	114.224	0.997866	6.6699	1.24369e-14	7.04397e-13	LOC110668344	NW_018746079.1	840517	842004	-	1301	protein_coding	cationic peroxidase 2-like	-
110638760	38.0749	551.914	-3.85313	1.25504e-14	7.09691e-13	LOC110638760	NW_018746542.1	114723	116555	-	931	protein_coding	extracellular ribonuclease LE-like	Ribonuclease_T2
110668114	299.588	15.9684	4.21903	1.30165e-14	7.3487e-13	LOC110668114	NW_018746077.1	638077	644906	+	2916	pseudogene	-	-
110663677	86.1694	1088.86	-3.65757	1.3346e-14	7.52269e-13	LOC110663677	NW_018745958.1	304155	306140	-	1215	protein_coding	probable isoaspartyl peptidase/L-asparaginase 2	Asparaginase_2
110649117	241.474	10.9782	4.44354	1.34127e-14	7.5483e-13	LOC110649117	NW_018747486.1	57315	65110	+	1735	protein_coding	actin-97-like%2C transcript variant X2	Actin
110632960	310.61	16.9665	4.18432	1.35326e-14	7.60366e-13	LOC110632960	NW_018746313.1	240259	245702	-	3543	protein_coding	uncharacterized LOC110632960%2C transcript variant X2	-
110635226	91.1792	1141.75	-3.64459	1.40792e-14	7.89823e-13	LOC110635226	NW_018745720.1	1108794	1112468	+	2019	protein_coding	transcription factor BOA-like%2C transcript variant X2	Myb_DNA-binding
110670786	180.354	5.98805	4.88376	1.41453e-14	7.92273e-13	LOC110670786	NW_018746146.1	734571	736657	+	882	protein_coding	transcription factor bHLH61-like	-
110649927	355.699	20.9586	4.07696	1.43499e-14	8.02458e-13	LOC110649927	NW_018747707.1	9445	12440	+	2996	protein_coding	exocyst complex component EXO70H1-like	Exo70
110651760	1.00214	112.778	-6.6465	1.46525e-14	8.18089e-13	LOC110651760	NW_018748598.1	9656	10629	+	868	protein_coding	uncharacterized LOC110651760	-
110656555	204.402	7.98412	4.65657	1.48512e-14	8.27113e-13	LOC110656555	NW_018745799.1	534639	535546	+	908	protein_coding	uncharacterized LOC110656555	-
110656551	32.0631	480.055	-3.89898	1.4861e-14	8.27113e-13	LOC110656551	NW_018745799.1	379901	387850	+	1260	protein_coding	inactive protein RESTRICTED TEV MOVEMENT 1-like%2C transcript variant X1	-
110673213	263.518	12.9743	4.331	1.51176e-14	8.40075e-13	LOC110673213	NW_018745715.1	3079219	3083237	-	2918	protein_coding	phosphate transporter PHO1 homolog 3-like	SPX
110647926	141.278	2.99394	5.50253	1.51628e-14	8.41259e-13	LOC110647926	NW_018745737.1	826492	827730	+	963	protein_coding	thaumatin-like protein 1b	Thaumatin
110666854	658.293	47.9056	3.77697	1.56046e-14	8.64416e-13	LOC110666854	NW_018746043.1	241747	246738	+	2931	protein_coding	linoleate 13S-lipoxygenase 2-1%2C chloroplastic-like	Lipoxygenase
110644376	96.189	1.38778e-17	9.58967	1.62982e-14	9.01424e-13	LOC110644376	NW_018746870.1	182968	196648	-	3105	protein_coding	phosphoinositide phosphatase SAC1-like	-
110632717	1320.59	107.788	3.61338	1.66312e-14	9.18408e-13	LOC110632717	NW_018745718.1	1409023	1410174	-	1152	protein_coding	histone H3.2	Histone
110672742	112.221	0.997866	6.64439	1.72816e-14	9.52835e-13	LOC110672742	NW_018746221.1	739054	743557	-	1280	protein_coding	strigolactone esterase D14-like	-
110663209	329.647	18.9625	4.11076	1.73384e-14	9.54479e-13	LOC110663209	NW_018745942.1	337432	346141	+	1653	protein_coding	actin-related protein 2/3 complex subunit 1A-like%2C transcript variant X1	-
110644169	140.276	2.99394	5.49227	1.73687e-14	9.5466e-13	LOC110644169	NW_018745734.1	82316	84889	-	1768	protein_coding	uncharacterized LOC110644169	-
110647159	17.0336	307.395	-4.16369	1.75729e-14	9.64037e-13	LOC110647159	NW_018747144.1	101958	103060	-	911	protein_coding	uncharacterized LOC110647159	-
110642976	178.35	5.98805	4.86765	1.75939e-14	9.64037e-13	LOC110642976	NW_018746779.1	117705	121449	+	1110	protein_coding	axial regulator YABBY 5-like	YABBY
110672647	214.421	8.98216	4.55812	1.78858e-14	9.78512e-13	LOC110672647	NW_018746219.1	318777	322316	-	2632	protein_coding	laccase-4-like%2C transcript variant X3	-
110647966	165.325	4.99001	5.01546	1.88701e-14	1.03077e-12	LOC110647966	NW_018745737.1	844595	846649	+	1925	protein_coding	UDP-glycosyltransferase 73C1-like	UDPGT
110665665	76.1497	960.111	-3.65412	1.92437e-14	1.04956e-12	LOC110665665	NW_018746013.1	1242397	1245289	+	1993	protein_coding	cytochrome P450 711A1	p450
110643011	95.1871	1.38778e-17	9.57459	1.96936e-14	1.07079e-12	LOC110643011	NW_018746781.1	95600	100581	+	1693	protein_coding	serine carboxypeptidase-like 31%2C transcript variant X1	Peptidase_S10
110646658	95.1871	1.38778e-17	9.57459	1.96936e-14	1.07079e-12	LOC110646658	NW_018747077.1	74371	75376	+	1006	protein_coding	dehydration-responsive element-binding protein 1F-like	AP2
110663020	139.274	2.99394	5.48194	1.99104e-14	1.08091e-12	LOC110663020	NW_018745937.1	1069080	1071914	+	1318	protein_coding	axial regulator YABBY 1-like	YABBY
110658600	748.47	56.8879	3.71482	2.0734e-14	1.1239e-12	LOC110658600	NW_018745842.1	982358	992566	+	3900	protein_coding	uncharacterized LOC110658600	-
110650831	292.575	15.9684	4.18486	2.0938e-14	1.13322e-12	LOC110650831	NW_018748024.1	30035	30960	-	711	protein_coding	MLP-like protein 328	-
110673489	370.728	22.9547	4.00614	2.19205e-14	1.18458e-12	LOC110673489	NW_018746242.1	321941	325748	-	2988	protein_coding	uncharacterized LOC110673489	-
110634239	1172.3	12832.8	-3.45227	2.22942e-14	1.20293e-12	LOC110634239	NW_018746353.1	97419	99389	-	1359	protein_coding	caffeic acid 3-O-methyltransferase-like	-
110654603	701.377	52.8958	3.72581	2.26543e-14	1.2205e-12	LOC110654603	NW_018745766.1	43770	46504	+	1055	protein_coding	protein YABBY 4-like	YABBY
110667165	2473.86	215.576	3.51973	2.33422e-14	1.25565e-12	LOC110667165	NW_018746052.1	1024569	1030402	+	3203	protein_coding	DNA replication licensing factor MCM2-like	MCM
110644492	1201.36	98.8054	3.60226	2.36132e-14	1.26829e-12	LOC110644492	NW_018746880.1	92717	96092	-	1403	protein_coding	probable mannitol dehydrogenase	ADH_N
110656412	2287.49	198.609	3.52493	2.38219e-14	1.27611e-12	LOC110656412	NW_018745795.1	1584643	1590274	+	2599	protein_coding	U-box domain-containing protein 13-like	U-box
110631584	94.1851	1.38778e-17	9.55934	2.38309e-14	1.27611e-12	LOC110631584	NW_018746262.1	73947	75442	-	952	pseudogene	-	adh_short
110640514	1.00214	109.784	-6.60772	2.41191e-14	1.28959e-12	LOC110640514	NW_018746626.1	166786	168693	+	1908	protein_coding	protein SCARECROW-like	GRAS
110661708	187.368	6.98609	4.72059	2.45315e-14	1.30844e-12	LOC110661708	NW_018745903.1	745844	749036	-	1745	protein_coding	cytochrome P450 709B2-like	p450
110655861	731.436	55.8899	3.70709	2.45457e-14	1.30844e-12	LOC110655861	NW_018745789.1	235913	240048	-	2007	protein_coding	L-ascorbate oxidase homolog	-
110671564	545.07	38.9233	3.80344	2.47507e-14	1.31738e-12	LOC110671564	NW_018746171.1	901391	905291	-	1251	protein_coding	serine/threonine-protein kinase Aurora-2-like%2C transcript variant X2	Pkinase
110636412	466.917	31.937	3.86461	2.6051e-14	1.3845e-12	LOC110636412	NW_018746444.1	363870	373057	+	5173	protein_coding	uncharacterized LOC110636412	-
110645454	266.524	13.9723	4.24143	2.65858e-14	1.4108e-12	LOC110645454	NW_018746958.1	74092	79615	+	2951	protein_coding	mechanosensitive ion channel protein 10-like%2C transcript variant X1	-
110648232	531.043	37.9252	3.80318	2.78193e-14	1.47405e-12	LOC110648232	NW_018747321.1	80432	82576	-	1805	protein_coding	cytochrome P450 CYP82D47-like	p450
110642744	255.502	12.9743	4.28646	2.80107e-14	1.48197e-12	LOC110642744	NW_018746762.1	255767	258257	+	1827	protein_coding	protein IQ-DOMAIN 14-like	IQ
110648399	93.1831	1.38778e-17	9.54393	2.88799e-14	1.52339e-12	LOC110648399	NW_018745738.1	498754	502587	-	1875	pseudogene	-	-
110669455	93.1831	1.38778e-17	9.54393	2.88799e-14	1.52339e-12	LOC110669455	NW_018746114.1	800809	804508	+	2519	protein_coding	O-glucosyltransferase rumi homolog%2C transcript variant X2	-
110667584	518.017	36.9272	3.80571	3.02139e-14	1.59139e-12	LOC110667584	NW_018746065.1	971427	974519	+	2271	protein_coding	protein CYPRO4-like	-
110643066	342.673	20.9586	4.02315	3.04603e-14	1.60198e-12	LOC110643066	NW_018746786.1	127772	133551	+	2865	protein_coding	65-kDa microtubule-associated protein 3-like%2C transcript variant X1	-
110665413	208.409	8.98216	4.51711	3.13205e-14	1.64477e-12	LOC110665413	NW_018746008.1	742506	748448	-	2234	protein_coding	mitotic checkpoint serine/threonine-protein kinase BUB1%2C transcript variant X1	Pkinase
110659565	148.291	3.99198	5.17186	3.29794e-14	1.72931e-12	LOC110659565	NW_018745857.1	986658	987800	-	905	protein_coding	probable glutathione S-transferase	GST_C
110668679	602.183	44.9115	3.74133	3.3161e-14	1.73626e-12	LOC110668679	NW_018746091.1	446149	448976	+	1598	protein_coding	cell division control protein 2 homolog C	Pkinase
110631573	537.055	38.9233	3.78207	3.34898e-14	1.75088e-12	LOC110631573	NW_018746261.1	783528	790024	+	2428	protein_coding	fimbrin-2-like	CH
110649430	184.362	6.98609	4.69727	3.36223e-14	1.75521e-12	LOC110649430	NW_018747562.1	44839	46200	+	1276	lncRNA	uncharacterized LOC110649430	-
110667027	274.539	14.9704	4.18547	3.37029e-14	1.75683e-12	LOC110667027	NW_018746046.1	1147359	1151250	-	1904	protein_coding	probable transcription factor KAN4	Myb_DNA-binding
110652132	108.213	0.997866	6.59198	3.38135e-14	1.76e-12	LOC110652132	NW_018748975.1	8339	13303	-	2781	protein_coding	cation/H(+) antiporter 20	Na_H_Exchanger
110645231	1304.56	110.782	3.55628	3.585e-14	1.86325e-12	LOC110645231	NW_018746936.1	17277	25299	+	2233	protein_coding	ultraviolet-B receptor UVR8-like%2C transcript variant X4	-
110671904	160.315	1827.4	-3.50979	3.59153e-14	1.8639e-12	LOC110671904	NW_018746180.1	554219	555580	-	821	protein_coding	HVA22-like protein e	TB2_DP1_HVA22
110650085	195.384	7.98412	4.59151	3.6008e-14	1.86598e-12	LOC110650085	NW_018747757.1	9280	11575	-	1864	protein_coding	transcription factor MYB11-like	Myb_DNA-binding
110654021	1515.98	130.743	3.53418	3.69364e-14	1.91128e-12	LOC110654021	NW_018745756.1	1321351	1321992	+	642	protein_coding	14 kDa proline-rich protein DC2.15-like	-
110654696	371.73	23.9527	3.94896	3.78089e-14	1.95357e-12	LOC110654696	NW_018745768.1	2493165	2495463	+	1616	protein_coding	patatin-like protein 2	-
110635654	555.09	40.9193	3.75779	3.81991e-14	1.97085e-12	LOC110635654	NW_018746415.1	2061	4071	+	1624	protein_coding	cyclin-D3-1-like	Cyclin_C
110662204	272.535	14.9704	4.17491	3.89806e-14	2.00824e-12	LOC110662204	NW_018745919.1	299582	303339	-	1707	protein_coding	signal peptide peptidase-like 1%2C transcript variant X1	-
110644038	1257.47	106.79	3.55613	3.91394e-14	2.01349e-12	LOC110644038	NW_018746840.1	104149	109296	-	1596	protein_coding	ultraviolet-B receptor UVR8-like	-
110667621	134.264	2.99394	5.42913	3.9862e-14	2.04768e-12	LOC110667621	NW_018746066.1	805806	809194	-	2441	protein_coding	probable serine/threonine-protein kinase WNK10%2C transcript variant X2	Pkinase
110662913	228.449	10.9782	4.36359	4.02875e-14	2.06653e-12	LOC110662913	NW_018745934.1	1196787	1199802	+	2419	protein_coding	protein SUPPRESSOR OF npr1-1%2C CONSTITUTIVE 1-like	-
110644756	1785.51	156.692	3.50928	4.0347e-14	2.06659e-12	LOC110644756	NW_018746897.1	108261	109121	-	861	protein_coding	E3 ubiquitin-protein ligase RNF181 homolog	-
110655561	872.714	70.8604	3.62012	4.04294e-14	2.06781e-12	LOC110655561	NW_018745784.1	1869174	1874039	-	3771	protein_coding	kinesin-like protein KIN-10A	Kinesin
110671539	1434.82	123.756	3.53396	4.05596e-14	2.07117e-12	LOC110671539	NW_018746170.1	907183	908822	-	1610	protein_coding	ethylene-responsive transcription factor ERF061-like%2C transcript variant X1	AP2
110672975	348.685	21.9566	3.98151	4.06122e-14	2.07117e-12	LOC110672975	NW_018746228.1	238094	239680	+	1587	protein_coding	cell wall / vacuolar inhibitor of fructosidase 1-like	-
110639250	648.273	49.9017	3.69611	4.24412e-14	2.16132e-12	LOC110639250	NW_018746566.1	374326	377492	-	1672	protein_coding	G2/mitotic-specific cyclin S13-7-like	Cyclin_C
110646612	303.596	17.9645	4.06951	4.45413e-14	2.265e-12	LOC110646612	NW_018747072.1	55595	57688	-	2094	protein_coding	cytochrome P450 94C1-like	p450
110657018	1480.91	128.747	3.5226	4.46993e-14	2.26977e-12	LOC110657018	NW_018745807.1	1710355	1717273	+	2684	protein_coding	DNA replication licensing factor MCM4	MCM
110667949	15.0297	270.468	-4.1583	4.8563e-14	2.46243e-12	LOC110667949	NW_018746074.1	640786	643900	-	1186	protein_coding	terpene synthase 10-like%2C transcript variant X1	-
110659083	99.1949	1158.72	-3.54446	4.92982e-14	2.49613e-12	LOC110659083	NW_018745849.1	1064208	1065671	-	1168	protein_coding	myb-related protein 308-like	Myb_DNA-binding
110672753	853.676	69.8624	3.60873	4.94058e-14	2.498e-12	LOC110672753	NW_018746222.1	681196	681890	+	695	protein_coding	arabinogalactan peptide 14-like	-
110636023	81.1595	969.093	-3.57577	5.01612e-14	2.53257e-12	LOC110636023	NW_018746425.1	35012	42921	+	3216	protein_coding	uncharacterized LOC110636023	-
110641654	258.508	13.9723	4.19739	5.25685e-14	2.65032e-12	LOC110641654	NW_018746690.1	313058	319881	+	1941	protein_coding	chromatin assembly factor 1 subunit FAS2	-
110631733	1709.36	151.701	3.49306	5.32271e-14	2.6797e-12	LOC110631733	NW_018745717.1	1226064	1228409	+	1907	protein_coding	patellin-4-like	CRAL_TRIO_N
110651735	354.697	22.9547	3.94239	5.33574e-14	2.68244e-12	LOC110651735	NW_018748570.1	7297	12596	+	2075	protein_coding	nucleobase-ascorbate transporter 1	-
110647836	1185.33	101.8	3.53986	5.42468e-14	2.72328e-12	LOC110647836	NW_018745737.1	705451	706273	-	728	protein_coding	MLP-like protein 423	-
110667538	545.07	40.9193	3.73151	5.53279e-14	2.77362e-12	LOC110667538	NW_018746064.1	39684	49368	+	2053	protein_coding	cyclin-A2-2-like%2C transcript variant X1	Cyclin_C
110672816	267.525	14.9704	4.14815	5.62866e-14	2.81768e-12	LOC110672816	NW_018746225.1	695524	697144	+	1466	protein_coding	uncharacterized LOC110672816	-
110663465	638.253	49.9017	3.67364	5.83143e-14	2.91505e-12	LOC110663465	NW_018745951.1	922388	925982	+	1906	protein_coding	protein JASON	-
110644609	320.63	19.9606	3.99723	5.97452e-14	2.98237e-12	LOC110644609	NW_018745734.1	828397	832694	-	2009	protein_coding	LEAF RUST 10 DISEASE-RESISTANCE LOCUS RECEPTOR-LIKE PROTEIN KINASE-like 2.3%2C transcript variant X2	Pkinase
110661542	405.797	27.9449	3.8541	5.98955e-14	2.98565e-12	LOC110661542	NW_018745691.1	5168179	5174076	+	1731	protein_coding	pachytene checkpoint protein 2 homolog	AAA
110637228	699.373	55.8899	3.64243	6.14831e-14	3.06047e-12	LOC110637228	NW_018746478.1	350355	355441	+	2449	protein_coding	probable boron transporter 2	-
110640226	287.565	16.9665	4.07315	6.31454e-14	3.1388e-12	LOC110640226	NW_018746612.1	362916	363833	-	918	protein_coding	dehydration-responsive element-binding protein 1E-like	AP2
110651984	1.38778e-17	88.8251	-9.47493	6.32411e-14	3.13914e-12	LOC110651984	NW_018748811.1	14365	15459	+	391	lncRNA	uncharacterized LOC110651984	-
110656334	25.0494	373.265	-3.89067	6.39426e-14	3.16951e-12	LOC110656334	NW_018745794.1	1762397	1765549	-	1438	protein_coding	truncated transcription factor CAULIFLOWER A-like%2C transcript variant X3	SRF-TF
110635507	166.327	5.98805	4.76703	6.7876e-14	3.35507e-12	LOC110635507	NW_018746407.1	473468	476901	+	2097	protein_coding	bifunctional 3-dehydroquinate dehydratase/shikimate dehydrogenase%2C chloroplastic-like	-
110650469	6.01197	165.674	-4.7558	6.7876e-14	3.35507e-12	LOC110650469	NW_018747885.1	9146	12686	-	1788	protein_coding	beta-glucosidase 24-like	Glyco_hydro_1
110663155	266.524	2876.34	-3.43129	6.81664e-14	3.36472e-12	LOC110663155	NW_018745940.1	1448290	1450388	-	1990	protein_coding	flavonoid 3'%2C5'-hydroxylase 1-like	p450
110662960	118.232	1333.38	-3.494	7.28774e-14	3.59223e-12	LOC110662960	NW_018745935.1	1293303	1295618	+	1807	protein_coding	ethylene-responsive transcription factor ERF110-like%2C transcript variant X2	AP2
110652130	1002.97	85.831	3.54471	7.30524e-14	3.59584e-12	LOC110652130	NW_018748970.1	8135	10429	-	887	protein_coding	pectinesterase inhibitor 3-like	-
110657028	188.37	7.98412	4.53881	7.33089e-14	3.60345e-12	LOC110657028	NW_018745807.1	2125982	2130159	+	1682	protein_coding	G2/mitotic-specific cyclin C13-1-like	Cyclin_C
110636677	137.27	1525	-3.47253	7.66188e-14	3.76092e-12	LOC110636677	NW_018745721.1	393368	397435	-	1485	protein_coding	carboxymethylenebutenolidase homolog%2C transcript variant X2	-
110652557	32.0631	442.13	-3.78029	7.94913e-14	3.89651e-12	LOC110652557	NW_018749615.1	1479	5395	+	1172	protein_coding	proline-rich receptor-like protein kinase PERK1%2C transcript variant X2	Pkinase
110663500	198.39	8.98216	4.44607	8.19831e-14	4.01309e-12	LOC110663500	NW_018745951.1	1226991	1229789	-	2799	protein_coding	G-type lectin S-receptor-like serine/threonine-protein kinase SD2-5	Pkinase
110672044	1530	137.729	3.47244	8.22401e-14	4.0201e-12	LOC110672044	NW_018746188.1	362570	364340	+	970	protein_coding	nudix hydrolase 18%2C mitochondrial-like	NUDIX
110634330	141.278	3.99198	5.10202	8.2707e-14	4.03733e-12	LOC110634330	NW_018746355.1	435351	436114	+	764	protein_coding	uncharacterized LOC110634330	-
110663675	290.571	3086.93	-3.40865	8.70364e-14	4.24282e-12	LOC110663675	NW_018745958.1	280394	283119	+	2726	protein_coding	putative receptor protein kinase ZmPK1	Pkinase
110672407	3125.14	295.419	3.40253	8.86617e-14	4.31609e-12	LOC110672407	NW_018746210.1	251925	253796	-	1471	protein_coding	uncharacterized LOC110672407	-
110641731	4760.35	456.102	3.38328	9.08615e-14	4.4171e-12	LOC110641731	NW_018746700.1	15875	17590	+	1046	protein_coding	36.4 kDa proline-rich protein-like	-
110640901	5.01	151.701	-4.88596	9.10526e-14	4.42031e-12	LOC110640901	NW_018746643.1	151017	158200	+	2180	protein_coding	transcription factor TGA1-like%2C transcript variant X2	bZIP_1
110648852	2062.05	190.625	3.43441	9.12813e-14	4.42533e-12	LOC110648852	NW_018747439.1	52526	57127	-	1800	pseudogene	-	-
110645766	1.00214	101.8	-6.49891	9.584e-14	4.63997e-12	LOC110645766	NW_018746982.1	68289	69661	-	1263	protein_coding	21.7 kDa class VI heat shock protein-like%2C transcript variant X1	-
110644508	447.88	32.935	3.76035	9.67865e-14	4.67938e-12	LOC110644508	NW_018746881.1	55865	60676	+	2757	protein_coding	kinesin-like protein KIN-14S	Kinesin
110655198	3929.72	376.26	3.38419	9.86919e-14	4.76498e-12	LOC110655198	NW_018745697.1	504157	510406	+	3434	protein_coding	beta-galactosidase 5-like%2C transcript variant X1	-
110645826	16.0316	271.466	-4.07125	9.91144e-14	4.77886e-12	LOC110645826	NW_018746988.1	106481	108784	+	2304	protein_coding	adenine/guanine permease AZG1-like	-
110640723	196.386	8.98216	4.43144	9.98257e-14	4.80659e-12	LOC110640723	NW_018746633.1	381489	384492	-	2104	protein_coding	putative indole-3-acetic acid-amido synthetase GH3.9	-
110641425	1362.68	122.758	3.47121	1.0053e-13	4.83393e-12	LOC110641425	NW_018746674.1	176435	182839	+	4450	protein_coding	cellulose synthase-like protein D3	-
110668105	13.0257	238.531	-4.18173	1.0078e-13	4.83935e-12	LOC110668105	NW_018746076.1	1120349	1121364	+	718	protein_coding	uncharacterized LOC110668105	-
110632206	432.85	4498.15	-3.37702	1.03241e-13	4.95082e-12	LOC110632206	NW_018746277.1	743700	748190	+	2154	protein_coding	protein NRT1/ PTR FAMILY 4.6-like	-
110633463	310.61	19.9606	3.95144	1.1223e-13	5.37457e-12	LOC110633463	NW_018746326.1	10523	15868	+	3080	protein_coding	protein CHUP1%2C chloroplastic-like	-
110631794	227.447	11.9763	4.23307	1.12884e-13	5.3985e-12	LOC110631794	NW_018746269.1	207942	210502	-	1127	protein_coding	axial regulator YABBY 1-like%2C transcript variant X2	YABBY
110663129	2483.88	234.538	3.404	1.13035e-13	5.3985e-12	LOC110663129	NW_018745940.1	471912	475038	-	1697	protein_coding	probable calcium-binding protein CML48	efhand
110643283	423.832	30.939	3.7706	1.13604e-13	5.41836e-12	LOC110643283	NW_018746796.1	258798	267005	+	4560	protein_coding	sulfite exporter TauE/SafE family protein 3-like	-
110665360	1293.54	116.77	3.46818	1.14309e-13	5.44461e-12	LOC110665360	NW_018746007.1	564816	571795	-	3577	protein_coding	kinesin-like protein KIN-5D	Kinesin
110633010	101.199	0.997866	6.49542	1.14504e-13	5.44657e-12	LOC110633010	NW_018746314.1	185251	189244	-	3220	protein_coding	uncharacterized LOC110633010	-
110642719	52.1025	636.747	-3.60813	1.1615e-13	5.51745e-12	LOC110642719	NW_018746758.1	8338	10448	-	1698	protein_coding	NAC transcription factor 47-like	NAM
110637619	30.0592	413.187	-3.77537	1.17901e-13	5.59311e-12	LOC110637619	NW_018745723.1	61960	66076	+	1777	protein_coding	probable vacuolar amino acid transporter YPQ1%2C transcript variant X1	-
110668191	114.224	1.9959	5.75251	1.18991e-13	5.63723e-12	LOC110668191	NW_018746078.1	131825	135767	+	1875	protein_coding	O-acyltransferase WSD1-like	-
110653379	73.1438	848.331	-3.53357	1.19911e-13	5.6732e-12	LOC110653379	NW_018745745.1	2053641	2055354	-	1510	protein_coding	uncharacterized LOC110653379	-
110646425	183.36	7.98412	4.49994	1.23347e-13	5.82796e-12	LOC110646425	NW_018747049.1	44264	93265	+	1381	protein_coding	protein STAY-GREEN LIKE%2C chloroplastic-like%2C transcript variant X1	-
110657731	70.1379	816.394	-3.53865	1.25255e-13	5.90956e-12	LOC110657731	NW_018745826.1	1723145	1732402	-	2153	protein_coding	gamma-glutamyltranspeptidase 3-like%2C transcript variant X1	-
110647406	46.0907	573.871	-3.63459	1.25408e-13	5.90956e-12	LOC110647406	NW_018747180.1	85296	87679	+	2036	pseudogene	-	Myb_DNA-binding
110649425	725.425	60.8801	3.57207	1.26592e-13	5.95739e-12	LOC110649425	NW_018747561.1	31293	32810	-	1518	protein_coding	DNA damage-repair/toleration protein DRT100-like	LRRNT_2
110665122	41.0808	521.973	-3.66341	1.32474e-13	6.2259e-12	LOC110665122	NW_018745704.1	3759147	3760278	-	1009	protein_coding	germin-like protein subfamily 1 member 16	-
110650788	602.183	48.9036	3.6188	1.35505e-13	6.3599e-12	LOC110650788	NW_018745742.1	1412908	1416745	-	2041	protein_coding	mechanosensitive ion channel protein 10-like	-
110669162	469.923	35.9291	3.70456	1.40947e-13	6.60657e-12	LOC110669162	NW_018746107.1	170361	171375	-	737	protein_coding	uncharacterized LOC110669162	-
110632584	137.27	3.99198	5.06054	1.42044e-13	6.64915e-12	LOC110632584	NW_018746299.1	685816	689260	-	1788	protein_coding	VAN3-binding protein	-
110657765	30.0592	409.195	-3.76137	1.43277e-13	6.69802e-12	LOC110657765	NW_018745828.1	881800	883076	+	1277	pseudogene	-	AP2
110642768	1268.49	115.772	3.45234	1.4753e-13	6.88773e-12	LOC110642768	NW_018746764.1	10653	14977	+	1318	protein_coding	dihydroceramide fatty acyl 2-hydroxylase FAH1-like%2C transcript variant X1	-
110638540	31.0612	417.179	-3.74213	1.58586e-13	7.38769e-12	LOC110638540	NW_018746528.1	27091	28536	+	1145	protein_coding	transcription factor MYB78-like	Myb_DNA-binding
110673852	10.0198	201.603	-4.31362	1.58657e-13	7.38769e-12	LOC110673852	NW_018746253.1	746968	749011	+	948	protein_coding	thaumatin-like protein	Thaumatin
110662475	355.699	24.9507	3.82679	1.62483e-13	7.55587e-12	LOC110662475	NW_018745927.1	1199488	1202738	-	2516	protein_coding	F-box protein At5g51380-like	-
110659353	99.1949	0.997866	6.4666	1.64072e-13	7.61976e-12	LOC110659353	NW_018745853.1	645668	650174	-	2202	protein_coding	uncharacterized LOC110659353	-
110638547	112.221	1.9959	5.727	1.6451e-13	7.63007e-12	LOC110638547	NW_018746528.1	33601	36095	+	1613	protein_coding	probable pectinesterase 53	-
110640406	39.0769	496.024	-3.66178	1.6734e-13	7.75114e-12	LOC110640406	NW_018746622.1	2101	4790	+	1449	protein_coding	WAT1-related protein At4g08290-like	DUF6
110658699	123.242	1328.39	-3.42878	1.71172e-13	7.90714e-12	LOC110658699	NW_018745843.1	86194	88568	-	1937	protein_coding	polyol transporter 5-like	Sugar_tr
110669589	5.01	146.711	-4.83775	1.71379e-13	7.90714e-12	LOC110669589	NW_018746115.1	174952	176769	-	1818	protein_coding	uncharacterized LOC110669589	-
110666237	5.01	146.711	-4.83775	1.71379e-13	7.90714e-12	LOC110666237	NW_018746030.1	815366	819026	+	1892	protein_coding	heparan-alpha-glucosaminide N-acetyltransferase-like	-
110632293	153.301	1619.81	-3.40032	1.81066e-13	8.34318e-12	LOC110632293	NW_018746281.1	716143	720023	-	3023	protein_coding	disease resistance RPP13-like protein 4	NB-ARC
110655651	1431.81	133.737	3.41915	1.83068e-13	8.42446e-12	LOC110655651	NW_018745786.1	1777028	1779077	-	1832	protein_coding	uncharacterized LOC110655651%2C transcript variant X1	-
110635061	262.516	15.9684	4.02853	1.92629e-13	8.85292e-12	LOC110635061	NW_018746386.1	403040	406013	-	1354	protein_coding	homocysteine S-methyltransferase 1-like%2C transcript variant X3	-
110655744	710.395	60.8801	3.54187	1.93361e-13	8.87501e-12	LOC110655744	NW_018745787.1	1873134	1877274	-	4077	protein_coding	protein QUIRKY%2C transcript variant X2	C2
110635506	111.219	1.9959	5.71408	1.93739e-13	8.88085e-12	LOC110635506	NW_018746407.1	466524	471286	+	2741	protein_coding	bifunctional 3-dehydroquinate dehydratase/shikimate dehydrogenase%2C chloroplastic-like	-
110648499	532.045	42.9154	3.62812	1.94106e-13	8.88612e-12	LOC110648499	NW_018745738.1	199370	204958	-	2716	protein_coding	65-kDa microtubule-associated protein 3-like%2C transcript variant X2	-
110637338	91.1792	1005.02	-3.46058	1.95238e-13	8.92639e-12	LOC110637338	NW_018746484.1	86946	89391	-	1396	protein_coding	heat stress transcription factor C-1	HSF_DNA-bind
110638255	231.455	12.9743	4.14393	1.9601e-13	8.95011e-12	LOC110638255	NW_018746516.1	288681	292406	+	1694	protein_coding	alpha-L-fucosidase 1-like%2C transcript variant X1	Alpha_L_fucos
110662260	241.474	13.9723	4.0991	2.00743e-13	9.15441e-12	LOC110662260	NW_018745921.1	497230	503332	+	2611	protein_coding	DNA cross-link repair 1A protein	SAM_1
110632955	220.433	11.9763	4.18791	2.07702e-13	9.45954e-12	LOC110632955	NW_018745718.1	1954400	1955696	+	1177	protein_coding	uncharacterized LOC110632955	-
110645916	8.01591	177.65	-4.44875	2.09813e-13	9.54341e-12	LOC110645916	NW_018746996.1	54147	58109	-	3639	protein_coding	TMV resistance protein N-like	NB-ARC
110633621	134.264	3.99198	5.02862	2.14755e-13	9.75564e-12	LOC110633621	NW_018745718.1	3100829	3102664	+	1526	protein_coding	uncharacterized LOC110633621	-
110668113	83.1635	1.38778e-17	9.38004	2.15063e-13	9.75706e-12	LOC110668113	NW_018745707.1	3643712	3646459	+	1076	protein_coding	mediator of RNA polymerase II transcription subunit 9-like%2C transcript variant X2	-
110666911	509	40.9193	3.63276	2.19958e-13	9.96635e-12	LOC110666911	NW_018746045.1	171134	174305	+	3028	protein_coding	uncharacterized protein At1g65710-like%2C transcript variant X2	-
110661432	145.285	4.99001	4.8292	2.21705e-13	1.00285e-11	LOC110661432	NW_018745896.1	1459600	1461308	-	1585	protein_coding	UDP-glycosyltransferase 74G1-like	UDPGT
110658020	1028.02	93.8153	3.45215	2.21897e-13	1.00285e-11	LOC110658020	NW_018745830.1	548246	549073	-	828	protein_coding	17.3 kDa class II heat shock protein-like	-
110653272	518.017	41.9174	3.62343	2.27321e-13	1.02605e-11	LOC110653272	NW_018752807.1	351	1046	+	696	pseudogene	-	AP2
110640266	110.217	1.9959	5.70104	2.28406e-13	1.02963e-11	LOC110640266	NW_018746615.1	278495	280845	-	2223	protein_coding	uncharacterized protein At1g65710-like	-
110664481	2883.66	285.438	3.33608	2.33305e-13	1.05038e-11	LOC110664481	NW_018745983.1	1163353	1168102	-	1789	protein_coding	patellin-6-like	CRAL_TRIO_N
110671299	536.053	43.9134	3.60587	2.41867e-13	1.08754e-11	LOC110671299	NW_018746162.1	650967	667411	-	4663	pseudogene	-	-
110649548	1868.67	180.644	3.36988	2.4225e-13	1.08788e-11	LOC110649548	NW_018747602.1	30279	32865	+	1715	pseudogene	-	-
110634479	17.0336	269.47	-3.9738	2.42824e-13	1.08907e-11	LOC110634479	NW_018746359.1	604075	607506	+	3432	protein_coding	receptor-like protein kinase FERONIA	-
110661647	155.305	5.98805	4.66819	2.50136e-13	1.12045e-11	LOC110661647	NW_018745903.1	772104	782265	-	5014	protein_coding	meiosis-specific protein ASY3-like	-
110652275	144.283	4.99001	4.81922	2.52415e-13	1.12762e-11	LOC110652275	NW_018749178.1	17	2322	+	2306	pseudogene	-	-
110637711	144.283	4.99001	4.81922	2.52415e-13	1.12762e-11	LOC110637711	NW_018745723.1	2252044	2256285	-	2212	protein_coding	VIN3-like protein 2	-
110645166	228.449	12.9743	4.12508	2.52695e-13	1.12762e-11	LOC110645166	NW_018746932.1	114210	119545	-	3445	protein_coding	type I inositol polyphosphate 5-phosphatase 4-like%2C transcript variant X2	Exo_endo_phos
110668936	359.706	3594.93	-3.32062	2.58839e-13	1.15358e-11	LOC110668936	NW_018746096.1	185379	187070	+	1612	protein_coding	uncharacterized LOC110668936%2C transcript variant X2	-
110649573	573.126	47.9056	3.57714	2.60865e-13	1.16115e-11	LOC110649573	NW_018747607.1	44241	46463	-	1733	protein_coding	protein JASON-like	-
110668733	941.85	85.831	3.45402	2.62345e-13	1.16627e-11	LOC110668733	NW_018746091.1	506431	514222	-	3675	protein_coding	protein SPA1-RELATED 3-like%2C transcript variant X3	Pkinase
110662720	82.1615	1.38778e-17	9.36258	2.65311e-13	1.17797e-11	LOC110662720	NW_018745931.1	257413	261688	+	1168	protein_coding	uncharacterized LOC110662720	-
110642550	2166.25	212.582	3.34835	2.75571e-13	1.22199e-11	LOC110642550	NW_018746746.1	68166	69723	+	1263	protein_coding	1-aminocyclopropane-1-carboxylate oxidase-like	2OG-FeII_Oxy
110673766	184.362	1886.29	-3.35405	2.76076e-13	1.22269e-11	LOC110673766	NW_018746252.1	526641	527386	+	550	protein_coding	gibberellin-regulated protein 1	-
110659599	1642.22	158.688	3.37036	2.85593e-13	1.26326e-11	LOC110659599	NW_018745857.1	900393	902184	+	1693	protein_coding	benzyl alcohol O-benzoyltransferase-like	-
110642684	764.501	67.8663	3.49133	2.86591e-13	1.26609e-11	LOC110642684	NW_018746757.1	271942	283545	+	1917	protein_coding	acetolactate synthase small subunit 1%2C chloroplastic-like%2C transcript variant X1	ACT
110644596	91.1792	986.06	-3.43311	2.8752e-13	1.2686e-11	LOC110644596	NW_018745734.1	524271	525948	+	1393	protein_coding	galactinol synthase 2-like	Glyco_transf_8
110665059	325.64	22.9547	3.81912	2.90977e-13	1.28226e-11	LOC110665059	NW_018745998.1	867333	868924	+	1206	protein_coding	oxygen-evolving enhancer protein 2%2C chloroplastic-like%2C transcript variant X1	-
110673958	216.425	11.9763	4.16145	2.96252e-13	1.30388e-11	LOC110673958	NW_018746255.1	100049	100987	-	939	protein_coding	uncharacterized LOC110673958	-
110652910	403.793	30.939	3.70074	2.98152e-13	1.31061e-11	LOC110652910	NW_018750553.1	3643	4378	+	736	protein_coding	pathogenesis-related protein 1C-like	SCP
110668675	1287.53	122.758	3.38938	3.1888e-13	1.39998e-11	LOC110668675	NW_018746091.1	1083249	1087406	+	2184	protein_coding	putative glucuronosyltransferase PGSIP8	-
110666298	81.1595	1.38778e-17	9.34491	3.27885e-13	1.43595e-11	LOC110666298	NW_018746031.1	1042648	1047232	+	978	protein_coding	squamosa promoter-binding protein 1-like	SBP
110646956	81.1595	1.38778e-17	9.34491	3.27885e-13	1.43595e-11	LOC110646956	NW_018747116.1	105821	108105	+	1658	pseudogene	-	-
110648468	313.616	21.9566	3.82864	3.32455e-13	1.45416e-11	LOC110648468	NW_018747365.1	61512	65209	-	1746	pseudogene	-	-
110665550	901.771	82.8369	3.44244	3.34509e-13	1.46134e-11	LOC110665550	NW_018746009.1	904386	909071	+	1978	protein_coding	beta-1%2C3-galactosyltransferase 7-like%2C transcript variant X1	Galactosyl_T
110664468	283.557	18.9625	3.89356	3.43861e-13	1.50034e-11	LOC110664468	NW_018745983.1	962607	963748	-	1142	protein_coding	putative pentatricopeptide repeat-containing protein At1g03510	-
110649003	273.537	17.9645	3.91916	3.47282e-13	1.5134e-11	LOC110649003	NW_018747468.1	15738	22527	-	1990	protein_coding	cell division control protein 6 homolog B-like	-
110635110	506.996	41.9174	3.59241	3.49259e-13	1.52014e-11	LOC110635110	NW_018745720.1	986137	986977	+	841	protein_coding	uncharacterized LOC110635110	-
110643804	224.441	12.9743	4.09956	3.55976e-13	1.54747e-11	LOC110643804	NW_018746830.1	190804	192552	-	982	protein_coding	uncharacterized LOC110643804	Usp
110632043	409.805	31.937	3.67643	3.57398e-13	1.55174e-11	LOC110632043	NW_018746273.1	701441	702424	-	797	protein_coding	snakin-2-like	-
110634604	173.341	7.98412	4.41893	3.60972e-13	1.56533e-11	LOC110634604	NW_018746366.1	91023	95819	-	2062	protein_coding	65-kDa microtubule-associated protein 5-like%2C transcript variant X4	-
110653642	3.00607	118.766	-5.24692	3.61678e-13	1.56647e-11	LOC110653642	NW_018745694.1	69985	70311	+	327	protein_coding	protein NEGATIVE REGULATOR OF RESISTANCE-like	-
110650948	107.211	1.9959	5.66119	3.7673e-13	1.62967e-11	LOC110650948	NW_018748077.1	5749	6813	+	969	protein_coding	endochitinase PR4-like	-
110664716	243.478	14.9704	4.01234	3.84354e-13	1.66062e-11	LOC110664716	NW_018745991.1	762501	764115	-	1615	protein_coding	glycine-rich cell wall structural protein 1.8-like	-
110658611	3874.61	397.218	3.28564	3.88644e-13	1.6771e-11	LOC110658611	NW_018745842.1	218639	219397	+	759	protein_coding	histone H3.2	Histone
110649582	80.1576	1.38778e-17	9.32701	4.05952e-13	1.74966e-11	LOC110649582	NW_018747609.1	12735	13988	-	1150	protein_coding	ethylene-responsive transcription factor WIN1-like	AP2
110641204	94.1851	0.997866	6.39193	4.12739e-13	1.77674e-11	LOC110641204	NW_018746665.1	264984	266633	-	1455	protein_coding	uncharacterized LOC110641204	-
110651144	844.659	77.8467	3.43756	4.14834e-13	1.78358e-11	LOC110651144	NW_018748176.1	15476	20225	-	2415	protein_coding	uncharacterized LOC110651144	-
novel.450	57.1123	644.731	-3.49395	4.22094e-13	1.81259e-11	-	NW_018746148.1	889530	890587	+	1058	-	-	-
110640463	202.398	10.9782	4.18901	4.24125e-13	1.81911e-11	LOC110640463	NW_018746624.1	149128	150878	-	1140	protein_coding	mitotic spindle checkpoint protein MAD2-like	HORMA
110659207	22.0435	310.389	-3.80809	4.27611e-13	1.83183e-11	LOC110659207	NW_018745852.1	1230018	1230926	+	909	protein_coding	ethylene-responsive transcription factor ERF021-like	AP2
110640285	692.36	61.8781	3.48137	4.28188e-13	1.83208e-11	LOC110640285	NW_018746615.1	16100	18770	-	1203	protein_coding	uncharacterized LOC110640285%2C transcript variant X1	-
110639376	299.588	20.9586	3.82938	4.361e-13	1.86368e-11	LOC110639376	NW_018746572.1	245138	247692	+	2197	protein_coding	uncharacterized LOC110639376%2C transcript variant X1	-
110635715	1626.19	160.684	3.33819	4.41507e-13	1.88451e-11	LOC110635715	NW_018746418.1	30589	32563	-	1975	pseudogene	-	-
110640917	171.337	7.98412	4.40216	4.49943e-13	1.9182e-11	LOC110640917	NW_018746644.1	35578	37908	-	2331	protein_coding	AAA-ATPase At5g57480-like	AAA
110639800	793.558	72.8565	3.44296	4.53823e-13	1.93241e-11	LOC110639800	NW_018746595.1	60851	65219	+	1470	protein_coding	short-chain dehydrogenase cctT-like	adh_short
110668316	2846.59	291.426	3.28747	4.56567e-13	1.94176e-11	LOC110668316	NW_018746078.1	9658	11259	+	1182	protein_coding	probable aquaporin PIP2-8	-
110638685	181.356	8.98216	4.31665	4.59934e-13	1.95372e-11	LOC110638685	NW_018746536.1	427689	430433	-	1598	protein_coding	probable trehalose-phosphate phosphatase J%2C transcript variant X2	-
110639702	55.1084	622.775	-3.49539	4.64537e-13	1.97091e-11	LOC110639702	NW_018746586.1	258007	259746	+	1060	protein_coding	secoisolariciresinol dehydrogenase-like	adh_short
110633295	2571.05	262.483	3.29144	4.678e-13	1.98237e-11	LOC110633295	NW_018745718.1	2711557	2715753	+	1308	protein_coding	desumoylating isopeptidase 1-like	-
110658063	528.037	44.9115	3.55181	4.69271e-13	1.98623e-11	LOC110658063	NW_018745831.1	570500	572082	-	1583	protein_coding	3-ketoacyl-CoA synthase 19-like	-
110657596	365.718	27.9449	3.70412	4.73689e-13	2.00253e-11	LOC110657596	NW_018745823.1	115842	117959	+	1753	protein_coding	uncharacterized LOC110657596%2C transcript variant X2	-
110662556	4081.01	423.167	3.26925	4.75334e-13	2.00708e-11	LOC110662556	NW_018745928.1	774628	780705	-	2184	protein_coding	E3 ubiquitin protein ligase DRIP2-like%2C transcript variant X1	-
110645901	355.699	26.9468	3.71629	4.84972e-13	2.04533e-11	LOC110645901	NW_018746995.1	8314	22747	+	1990	protein_coding	L-tryptophan--pyruvate aminotransferase 1-like%2C transcript variant X2	-
110649001	24.0474	327.356	-3.75999	4.92204e-13	2.07336e-11	LOC110649001	NW_018747467.1	19118	20408	-	1190	protein_coding	uncharacterized LOC110649001	-
110650472	230.453	13.9723	4.03174	4.96817e-13	2.0888e-11	LOC110650472	NW_018747887.1	16049	25048	-	2402	protein_coding	protein downstream neighbor of Son-like%2C transcript variant X1	-
110670237	297.585	20.9586	3.8197	4.97051e-13	2.0888e-11	LOC110670237	NW_018746131.1	973206	975217	+	1573	protein_coding	myb-related protein 306-like	Myb_DNA-binding
110638681	1.00214	92.8172	-6.36582	4.9843e-13	2.09211e-11	LOC110638681	NW_018746535.1	453172	473533	+	1702	protein_coding	probable LRR receptor-like serine/threonine-protein kinase At1g53440	Pkinase_Tyr
110639804	121.238	1240.56	-3.35373	4.99341e-13	2.09344e-11	LOC110639804	NW_018746596.1	70311	72079	-	1436	protein_coding	probable WRKY transcription factor 65	WRKY
110669325	4.00804	127.748	-4.95143	5.01245e-13	2.09893e-11	LOC110669325	NW_018746109.1	508741	511595	-	2855	protein_coding	G-type lectin S-receptor-like serine/threonine-protein kinase LECRK3	Pkinase
110641752	79.1556	1.38778e-17	9.3089	5.03537e-13	2.10473e-11	LOC110641752	NW_018746703.1	242292	245061	+	1581	protein_coding	probable receptor-like protein kinase At1g80640	Pkinase_Tyr
110670609	13.0257	219.568	-4.06229	5.03821e-13	2.10473e-11	LOC110670609	NW_018746140.1	249155	250420	+	1266	protein_coding	acyl-CoA--sterol O-acyltransferase 1-like	-
110651835	20.0395	288.432	-3.83898	5.0915e-13	2.12448e-11	LOC110651835	NW_018748656.1	4910	5734	-	825	protein_coding	uncharacterized LOC110651835	-
110653727	41.0808	488.04	-3.56645	5.1e-13	2.12552e-11	LOC110653727	NW_018745751.1	567275	571958	-	2621	protein_coding	zinc finger CCCH domain-containing protein 18-like	RRM_1
110671764	1974.88	199.607	3.30572	5.34946e-13	2.22686e-11	LOC110671764	NW_018746178.1	266310	269506	+	1750	protein_coding	tubulin beta-1 chain	Tubulin
110642777	2747.4	283.442	3.27637	5.4756e-13	2.27669e-11	LOC110642777	NW_018746765.1	47913	49525	+	1037	protein_coding	chlorophyll a-b binding protein 3%2C chloroplastic	-
110662832	305.6	2959.18	-3.27495	5.57108e-13	2.31367e-11	LOC110662832	NW_018745703.1	1708370	1712400	+	1595	protein_coding	chaperone protein DnaJ-like%2C transcript variant X2	DnaJ
110645992	169.333	7.98412	4.3852	5.61926e-13	2.33094e-11	LOC110645992	NW_018745736.1	8642	9881	-	1055	pseudogene	-	-
110661883	1019	97.8074	3.3794	5.63457e-13	2.33245e-11	LOC110661883	NW_018745907.1	595824	604259	+	4425	protein_coding	kinesin-like protein KIN-12B	Kinesin
110641944	617.212	54.8918	3.48811	5.6361e-13	2.33245e-11	LOC110641944	NW_018746713.1	26016	34044	+	2092	protein_coding	uncharacterized LOC110641944%2C transcript variant X1	-
110634047	177.348	1754.55	-3.30553	5.67531e-13	2.34593e-11	LOC110634047	NW_018746346.1	229840	231260	-	1421	protein_coding	uncharacterized LOC110634047	-
110651187	223.439	2181.71	-3.28678	5.75181e-13	2.37477e-11	LOC110651187	NW_018748206.1	26667	28340	+	1467	protein_coding	probable carboxylesterase 18%2C transcript variant X3	Abhydrolase_3
110648021	116.228	2.99394	5.22123	5.75913e-13	2.37502e-11	LOC110648021	NW_018747284.1	56781	61302	-	2459	protein_coding	uncharacterized LOC110648021	-
110642231	127.25	3.99198	4.95129	5.7892e-13	2.38464e-11	LOC110642231	NW_018746726.1	132202	134502	+	2041	protein_coding	ammonium transporter 3 member 1-like	Ammonium_transp
110665283	155.305	1547.95	-3.31614	5.82797e-13	2.39781e-11	LOC110665283	NW_018746004.1	1098911	1100875	+	1965	protein_coding	uncharacterized LOC110665283	-
110646975	14.0277	227.552	-4.00786	5.87869e-13	2.41115e-11	LOC110646975	NW_018747118.1	111365	115189	-	1722	protein_coding	cytochrome P450 72A15-like%2C transcript variant X2	p450
110635800	361.71	27.9449	3.68823	5.88085e-13	2.41115e-11	LOC110635800	NW_018745692.1	3823174	3824913	+	1407	protein_coding	transcription factor bHLH96-like	HLH
110659016	28.0553	362.287	-3.68488	5.88085e-13	2.41115e-11	LOC110659016	NW_018745848.1	1907951	1911383	-	3351	protein_coding	probable LRR receptor-like serine/threonine-protein kinase At3g47570	Pkinase
110638831	92.1812	0.997866	6.36095	6.02775e-13	2.46851e-11	LOC110638831	NW_018746545.1	270361	279844	+	2067	protein_coding	uncharacterized LOC110638831	-
110666395	332.653	24.9507	3.73019	6.07406e-13	2.4846e-11	LOC110666395	NW_018745705.1	3338622	3341645	-	1103	protein_coding	protein disulfide-isomerase LQY1%2C chloroplastic-like%2C transcript variant X2	-
110632586	78.1536	1.38778e-17	9.29055	6.25755e-13	2.5567e-11	LOC110632586	NW_018746299.1	634071	635543	-	1347	protein_coding	chlorophyllase-1%2C chloroplastic-like	-
110671368	178.35	8.98216	4.29255	6.3141e-13	2.57682e-11	LOC110671368	NW_018746164.1	402142	408248	-	1411	protein_coding	E3 ubiquitin-protein ligase MARCH2-like%2C transcript variant X1	-
110659801	789.551	73.8545	3.41606	6.36673e-13	2.59531e-11	LOC110659801	NW_018745861.1	1200702	1203115	+	2190	protein_coding	probable indole-3-acetic acid-amido synthetase GH3.1	-
110637485	382.752	3641.83	-3.24976	6.74517e-13	2.7464e-11	LOC110637485	NW_018746490.1	346229	347806	+	1114	protein_coding	CCG-binding protein 1-like	-
110665251	832.635	78.8447	3.39853	6.91658e-13	2.81295e-11	LOC110665251	NW_018746004.1	261	1543	+	751	protein_coding	gibberellin-regulated protein 4	-
110633843	6334.44	675.67	3.22859	7.01819e-13	2.851e-11	LOC110633843	NW_018746339.1	358527	363137	-	2839	protein_coding	sulfite reductase [ferredoxin]%2C chloroplastic-like	-
110646281	141.278	1404.24	-3.31204	7.08884e-13	2.87639e-11	LOC110646281	NW_018747035.1	119816	120805	-	901	protein_coding	cytochrome P450 82A4-like	p450
novel.304	192.378	1873.31	-3.28274	7.16403e-13	2.90357e-11	-	NW_018745942.1	1428346	1429673	+	721	-	-	-
110672329	941.85	90.8211	3.3726	7.21136e-13	2.9194e-11	LOC110672329	NW_018746208.1	96701	106638	+	4824	protein_coding	condensin complex subunit 1	-
110673601	66.13	710.602	-3.4232	7.24778e-13	2.93079e-11	LOC110673601	NW_018746246.1	404253	408638	-	2402	protein_coding	sodium/calcium exchanger NCL2-like	Na_Ca_ex
110672677	37.073	442.13	-3.57159	7.31763e-13	2.95565e-11	LOC110672677	NW_018746220.1	89531	91310	-	1467	protein_coding	probable E3 ubiquitin-protein ligase RNF217	IBR
110658609	1272.5	11741.9	-3.2058	7.56027e-13	3.05017e-11	LOC110658609	NW_018745842.1	207166	209179	-	1480	protein_coding	probable cysteine protease RD19C	Peptidase_C1
110656393	146.287	5.98805	4.58196	7.66254e-13	3.08791e-11	LOC110656393	NW_018745795.1	85689	87155	+	1310	protein_coding	uncharacterized LOC110656393	-
110671403	186.366	9.9802	4.20591	7.69942e-13	3.09923e-11	LOC110671403	NW_018746165.1	272605	274327	+	986	protein_coding	HMG-Y-related protein B-like	-
110633217	234.461	14.9704	3.95792	7.96517e-13	3.20256e-11	LOC110633217	NW_018746318.1	156248	157751	-	1186	protein_coding	probable xyloglucan endotransglucosylase/hydrolase protein 8	-
110667312	318.626	23.9527	3.72665	7.99073e-13	3.20919e-11	LOC110667312	NW_018746058.1	949400	954703	+	1115	protein_coding	uncharacterized LOC110667312	-
110664114	280.551	19.9606	3.80466	8.2168e-13	3.29623e-11	LOC110664114	NW_018745969.1	1005252	1007965	-	1810	protein_coding	sister chromatid cohesion protein DCC1%2C transcript variant X2	-
110644730	1646.23	168.668	3.28595	8.61987e-13	3.45301e-11	LOC110644730	NW_018746895.1	212858	217754	-	2809	protein_coding	protein SUPPRESSOR OF GENE SILENCING 3 homolog	-
110664908	1226.41	122.758	3.31922	8.62716e-13	3.45301e-11	LOC110664908	NW_018745704.1	887237	888592	+	958	protein_coding	17.4 kDa class III heat shock protein-like	-
110641134	145.285	5.98805	4.57205	8.70449e-13	3.47609e-11	LOC110641134	NW_018746661.1	60404	62166	-	1456	protein_coding	uncharacterized LOC110641134	-
110637846	6.01197	144.715	-4.56083	8.70449e-13	3.47609e-11	LOC110637846	NW_018746503.1	228162	230518	-	1470	protein_coding	transcription factor bHLH75-like	HLH
110672420	90.1772	0.997866	6.32928	8.8544e-13	3.52798e-11	LOC110672420	NW_018746210.1	298915	299645	-	731	protein_coding	putative disease resistance protein RGA3	-
110652236	90.1772	0.997866	6.32928	8.8544e-13	3.52798e-11	LOC110652236	NW_018749122.1	979	3994	+	1904	protein_coding	pectinesterase-like	-
110671749	628.234	5815.56	-3.21029	9.12255e-13	3.63073e-11	LOC110671749	NW_018746178.1	610210	613688	+	1990	protein_coding	terpene synthase 10-like	-
110645947	55.1084	601.816	-3.44601	9.19798e-13	3.65664e-11	LOC110645947	NW_018746998.1	119625	120771	-	897	protein_coding	dynein light chain 1%2C cytoplasmic-like	-
110672608	113.222	2.99394	5.18347	9.25095e-13	3.67356e-11	LOC110672608	NW_018746217.1	842417	845711	+	2276	protein_coding	uncharacterized LOC110672608%2C transcript variant X1	-
110653396	856.682	82.8369	3.36845	9.34595e-13	3.70712e-11	LOC110653396	NW_018745745.1	2248336	2250903	+	2235	protein_coding	two-pore potassium channel 5-like%2C transcript variant X1	Ion_trans_2
110655859	23.0454	307.395	-3.73034	9.42999e-13	3.73626e-11	LOC110655859	NW_018745789.1	30029	31143	-	962	protein_coding	salicylic acid-binding protein 2-like	-
110644021	134.264	4.99001	4.71548	9.59355e-13	3.79681e-11	LOC110644021	NW_018746839.1	69710	73426	-	1888	protein_coding	pectin acetylesterase 12-like%2C transcript variant X1	-
110634765	85.1674	874.28	-3.35782	9.61046e-13	3.79925e-11	LOC110634765	NW_018746372.1	157073	158148	-	962	protein_coding	uncharacterized LOC110634765	-
110657038	809.59	77.8467	3.37639	9.68117e-13	3.82293e-11	LOC110657038	NW_018745699.1	331588	338361	-	2487	protein_coding	aspartate aminotransferase%2C mitochondrial-like%2C transcript variant X2	Aminotran_1_2
novel.838	76.1497	1.38778e-17	9.25313	9.71979e-13	3.83389e-11	-	NW_018747505.1	11300	15407	+	3872	-	PF00078:Reverse transcriptase (RNA-dependent DNA polymerase)	RVT_1
110655863	241.474	15.9684	3.90806	9.74743e-13	3.84051e-11	LOC110655863	NW_018745789.1	406898	410414	+	2723	protein_coding	probable disease resistance protein At5g66900	NB-ARC
110637973	30.0592	371.269	-3.6211	9.87271e-13	3.88554e-11	LOC110637973	NW_018746507.1	142258	143287	+	1030	protein_coding	auxin-responsive protein SAUR63-like	Auxin_inducible
110665023	1452.85	148.707	3.28725	9.95426e-13	3.91303e-11	LOC110665023	NW_018745998.1	534035	542521	-	2651	protein_coding	ATP-dependent DNA helicase DDM1	SNF2_N
110632133	154.303	6.98609	4.44069	9.96472e-13	3.91303e-11	LOC110632133	NW_018746276.1	572354	574557	-	1914	protein_coding	protein POLLENLESS 3-LIKE 2-like	-
110668264	379.746	30.939	3.61219	9.98002e-13	3.91469e-11	LOC110668264	NW_018746078.1	708475	710214	-	1740	protein_coding	uncharacterized LOC110668264	-
110661674	7976.66	870.288	3.19604	1.00818e-12	3.95024e-11	LOC110661674	NW_018745903.1	385371	398358	+	3141	protein_coding	protein LHY-like%2C transcript variant X1	Myb_DNA-binding
110663044	286.563	20.9586	3.76528	1.03321e-12	4.04384e-11	LOC110663044	NW_018745937.1	1356737	1359574	+	1912	protein_coding	squamosa promoter-binding-like protein 7%2C transcript variant X2	SBP
110633473	123.242	3.99198	4.90517	1.03878e-12	4.06111e-11	LOC110633473	NW_018746327.1	534292	538630	+	2735	protein_coding	bifunctional 3-dehydroquinate dehydratase/shikimate dehydrogenase%2C chloroplastic-like	-
110655029	796.564	76.8486	3.37158	1.06702e-12	4.16693e-11	LOC110655029	NW_018745775.1	1655324	1660703	-	3987	protein_coding	interactor of constitutive active ROPs 2%2C chloroplastic-like%2C transcript variant X4	-
110641692	89.1753	0.997866	6.31319	1.07555e-12	4.19561e-11	LOC110641692	NW_018746696.1	315727	322126	-	3368	pseudogene	-	-
110653212	112.221	2.99394	5.17066	1.08559e-12	4.23007e-11	LOC110653212	NW_018752165.1	260	1174	-	740	protein_coding	cytochrome P450 714C2-like	p450
110671028	313.616	23.9527	3.70379	1.08684e-12	4.23031e-11	LOC110671028	NW_018746151.1	253952	257399	+	1582	protein_coding	uncharacterized LOC110671028%2C transcript variant X1	-
110643801	394.775	32.935	3.57832	1.17989e-12	4.58743e-11	LOC110643801	NW_018746830.1	62437	63971	+	1142	protein_coding	photosystem II 22 kDa protein%2C chloroplastic	-
novel.488	75.1477	1.38778e-17	9.23405	1.21497e-12	4.71864e-11	-	NW_018746220.1	621264	622402	-	1078	-	PF07727:Reverse transcriptase (RNA-dependent DNA polymerase)	RVT_2
110654199	126.248	1230.58	-3.28372	1.23805e-12	4.803e-11	LOC110654199	NW_018745695.1	3183245	3185618	-	2296	protein_coding	L-type lectin-domain containing receptor kinase V.9-like	Pkinase
110633079	338.665	26.9468	3.64552	1.26378e-12	4.89742e-11	LOC110633079	NW_018746314.1	484534	492413	-	5181	protein_coding	Fanconi anemia group I protein	-
110644817	14.0277	218.57	-3.94979	1.27134e-12	4.92131e-11	LOC110644817	NW_018746901.1	126507	129688	+	3141	pseudogene	-	LRRNT_2
110660840	878.726	86.829	3.33729	1.29348e-12	5.00154e-11	LOC110660840	NW_018745885.1	35564	37085	-	1249	protein_coding	protein NTM1-like 9	NAM
110643091	32.0631	383.246	-3.57415	1.36628e-12	5.27674e-11	LOC110643091	NW_018746788.1	91654	93575	-	1812	protein_coding	protein NRT1/ PTR FAMILY 2.10-like%2C transcript variant X1	-
110649537	57.1123	607.804	-3.40888	1.36764e-12	5.27674e-11	LOC110649537	NW_018747599.1	32104	35366	+	1390	protein_coding	bifunctional L-3-cyanoalanine synthase/cysteine synthase 1%2C mitochondrial-like	PALP
110666926	1856.65	196.613	3.23845	1.38721e-12	5.34178e-11	LOC110666926	NW_018746045.1	388895	390961	-	1350	protein_coding	uncharacterized LOC110666926	-
110660259	715.405	68.8643	3.37456	1.38752e-12	5.34178e-11	LOC110660259	NW_018745872.1	157767	194609	+	1115	protein_coding	uncharacterized LOC110660259	-
110640497	24.0474	310.389	-3.68324	1.3938e-12	5.35715e-11	LOC110640497	NW_018746624.1	212615	214613	-	1943	protein_coding	TLC domain-containing protein At5g14285-like	-
110644256	161.317	7.98412	4.31529	1.39454e-12	5.35715e-11	LOC110644256	NW_018746864.1	122960	125575	-	2616	protein_coding	G-type lectin S-receptor-like serine/threonine-protein kinase LECRK3	Pkinase
110673677	121.238	3.99198	4.88154	1.39864e-12	5.36709e-11	LOC110673677	NW_018745715.1	3008289	3009922	-	1634	protein_coding	uncharacterized LOC110673677	-
110646529	1365.68	141.721	3.26735	1.40168e-12	5.37292e-11	LOC110646529	NW_018747062.1	16282	23180	-	3666	protein_coding	kinesin-like protein KIN-5D	Kinesin
110633510	264.52	18.9625	3.79334	1.41794e-12	5.42934e-11	LOC110633510	NW_018746328.1	605984	609108	-	2278	pseudogene	-	ABC2_membrane
110637005	130.256	1257.53	-3.26993	1.42491e-12	5.45014e-11	LOC110637005	NW_018746471.1	302856	307427	+	2588	protein_coding	cellulose synthase-like protein G3	-
110656016	696.368	66.8683	3.37802	1.43181e-12	5.47061e-11	LOC110656016	NW_018745791.1	816810	827296	+	3554	protein_coding	kinesin-like protein KIN-5C	Kinesin
110646698	1131.22	115.772	3.28712	1.48319e-12	5.6608e-11	LOC110646698	NW_018747086.1	118747	120872	+	1568	protein_coding	GDSL esterase/lipase At5g45670-like	Lipase_GDSL
110659340	170.335	8.98216	4.22626	1.49931e-12	5.71614e-11	LOC110659340	NW_018745853.1	409973	414504	+	1827	protein_coding	serine carboxypeptidase-like 25%2C transcript variant X2	Peptidase_S10
110668940	99.1949	1.9959	5.54922	1.50529e-12	5.72657e-11	LOC110668940	NW_018746096.1	855947	857816	+	1040	protein_coding	expansin-like B1	-
110662716	2.0041	98.8054	-5.53821	1.50529e-12	5.72657e-11	LOC110662716	NW_018745930.1	1223398	1224808	-	1038	pseudogene	-	-
110635515	74.1458	1.38778e-17	9.21472	1.52179e-12	5.78311e-11	LOC110635515	NW_018746407.1	603147	605286	+	1655	protein_coding	flavonoid 3'-monooxygenase-like	p450
110649102	460.905	40.9193	3.4896	1.56862e-12	5.95469e-11	LOC110649102	NW_018747484.1	45245	51649	-	2288	protein_coding	condensin complex subunit 2%2C transcript variant X2	-
110638732	2128.18	228.55	3.21833	1.58445e-12	6.00833e-11	LOC110638732	NW_018746540.1	138982	140211	+	980	protein_coding	gamma-glutamyl peptidase 3-like	GATase
110661615	31.0612	371.269	-3.57398	1.59389e-12	6.02628e-11	LOC110661615	NW_018745902.1	736266	791713	-	3551	protein_coding	probable LRR receptor-like serine/threonine-protein kinase At3g47570%2C transcript variant X4	Pkinase
110640039	87.1713	0.997866	6.28044	1.5943e-12	6.02628e-11	LOC110640039	NW_018746602.1	73075	75390	+	1646	protein_coding	glucan endo-1%2C3-beta-glucosidase 7-like	Glyco_hydro_17
110673141	87.1713	0.997866	6.28044	1.5943e-12	6.02628e-11	LOC110673141	NW_018746235.1	77965	80304	+	1956	protein_coding	myb-like protein Q	Myb_DNA-binding
110636510	17.0336	243.521	-3.82779	1.60439e-12	6.05795e-11	LOC110636510	NW_018746449.1	367790	369159	-	1132	protein_coding	probable aquaporin TIP1-2	-
110652320	150.295	6.98609	4.40275	1.62347e-12	6.12296e-11	LOC110652320	NW_018749234.1	441	2337	+	1897	protein_coding	transcription factor MYC2-like	HLH
110641614	120.236	3.99198	4.86958	1.62508e-12	6.12296e-11	LOC110641614	NW_018746687.1	51141	54489	+	1884	protein_coding	uncharacterized LOC110641614	-
110664798	188.37	10.9782	4.08545	1.65904e-12	6.24429e-11	LOC110664798	NW_018745993.1	743745	746505	+	2605	lncRNA	uncharacterized LOC110664798	-
110656968	279.549	20.9586	3.72954	1.66441e-12	6.25782e-11	LOC110656968	NW_018745807.1	381333	390430	-	5018	protein_coding	uncharacterized LOC110656968	-
110667598	513.008	46.9075	3.44759	1.66909e-12	6.26875e-11	LOC110667598	NW_018746066.1	179667	180059	+	393	protein_coding	pectinesterase inhibitor 10-like	-
110646708	378.744	31.937	3.56275	1.67677e-12	6.29091e-11	LOC110646708	NW_018745736.1	2006588	2009275	-	1952	protein_coding	probable WRKY transcription factor 53	WRKY
110646535	484.952	43.9134	3.46137	1.75802e-12	6.58877e-11	LOC110646535	NW_018745736.1	1860891	1875040	-	4493	protein_coding	protein timeless homolog%2C transcript variant X2	TIMELESS_C
110665593	109.215	2.99394	5.13154	1.76513e-12	6.6084e-11	LOC110665593	NW_018746009.1	853760	858850	-	2333	protein_coding	auxin response factor 4-like	Auxin_resp
110645289	1535.01	162.68	3.23715	1.77256e-12	6.62917e-11	LOC110645289	NW_018746942.1	114043	118549	+	2076	protein_coding	glutamyl-tRNA reductase 1%2C chloroplastic-like	-
110640496	14.0277	214.578	-3.92321	1.80489e-12	6.74297e-11	LOC110640496	NW_018746624.1	210789	212217	-	1429	protein_coding	TLC domain-containing protein At5g14285-like	-
110640712	763.499	6812.6	-3.1573	1.8308e-12	6.83254e-11	LOC110640712	NW_018746632.1	301839	304534	-	1066	protein_coding	ferritin-2%2C chloroplastic-like	Ferritin
110645382	2146.21	232.542	3.20554	1.86244e-12	6.9433e-11	LOC110645382	NW_018745735.1	2240896	2245375	-	3999	protein_coding	TMV resistance protein N-like	TIR
110653095	4.00804	118.766	-4.84636	1.88985e-12	7.03286e-11	LOC110653095	NW_018751296.1	926	2274	+	522	protein_coding	kynurenine formamidase-like	-
110668081	196.386	11.9763	4.02136	1.89131e-12	7.03286e-11	LOC110668081	NW_018745707.1	3649002	3657954	-	3062	protein_coding	chaperonin CPN60-like 2%2C mitochondrial%2C transcript variant X3	-
110635993	2503.92	274.46	3.18893	1.89244e-12	7.03286e-11	LOC110635993	NW_018746425.1	364769	366316	-	1548	protein_coding	U-box domain-containing protein 28-like	U-box
110637343	73.1438	1.38778e-17	9.19513	1.91e-12	7.09066e-11	LOC110637343	NW_018746484.1	217264	232741	+	1842	protein_coding	aldehyde dehydrogenase family 2 member C4-like%2C transcript variant X2	Aldedh
110643639	64.1261	658.704	-3.35812	1.93902e-12	7.19085e-11	LOC110643639	NW_018746816.1	105135	108433	-	1844	protein_coding	abscisic acid 8'-hydroxylase 4-like	p450
110652929	86.1694	0.997866	6.26379	1.94561e-12	7.20773e-11	LOC110652929	NW_018750613.1	900	4120	-	3043	protein_coding	TMV resistance protein N-like%2C transcript variant X3	-
110637197	51.1005	543.93	-3.40882	1.9685e-12	7.28489e-11	LOC110637197	NW_018746475.1	109726	110319	+	594	protein_coding	uncharacterized LOC110637197	-
110673413	214.421	13.9723	3.92778	1.97164e-12	7.28887e-11	LOC110673413	NW_018746241.1	371098	374151	+	926	protein_coding	glycine-rich protein 5	-
110649502	997.96	102.798	3.2776	2.08994e-12	7.71813e-11	LOC110649502	NW_018747590.1	16644	17405	-	762	protein_coding	17.1 kDa class II heat shock protein-like	-
110646280	1320.59	11572.2	-3.13129	2.13981e-12	7.89408e-11	LOC110646280	NW_018747035.1	137060	138997	-	1849	protein_coding	cytochrome P450 CYP82D47-like	p450
110671834	320.63	25.9488	3.62079	2.14279e-12	7.89683e-11	LOC110671834	NW_018746180.1	124682	127681	+	1543	protein_coding	mitochondrial phosphate carrier protein 2%2C mitochondrial-like	Mito_carr
110669801	65.1281	663.694	-3.34668	2.1702e-12	7.9895e-11	LOC110669801	NW_018746119.1	465335	469146	-	1767	protein_coding	serine carboxypeptidase-like 17	Peptidase_S10
110632449	35.069	400.212	-3.50782	2.22588e-12	8.18595e-11	LOC110632449	NW_018746288.1	759290	761180	-	1380	protein_coding	phosphomethylpyrimidine synthase%2C chloroplastic-like%2C transcript variant X2	-
110665570	278.547	2527.03	-3.18087	2.23047e-12	8.19431e-11	LOC110665570	NW_018746009.1	1144627	1147552	+	1657	protein_coding	auxin transporter-like protein 3	Aa_trans
110662679	3144.17	350.311	3.16552	2.2412e-12	8.22517e-11	LOC110662679	NW_018745930.1	682183	687475	+	2240	protein_coding	aspartic proteinase-like protein 2	-
110656120	3021.93	336.338	3.16701	2.24452e-12	8.22881e-11	LOC110656120	NW_018745792.1	1951045	1954221	+	1863	protein_coding	1-aminocyclopropane-1-carboxylate synthase-like	Aminotran_1_2
110658571	425.836	37.9252	3.48474	2.27049e-12	8.31541e-11	LOC110658571	NW_018745841.1	1796481	1800862	-	2028	protein_coding	1-acyl-sn-glycerol-3-phosphate acyltransferase-like%2C transcript variant X2	Acyltransferase
110657862	372.732	31.937	3.53968	2.28676e-12	8.36631e-11	LOC110657862	NW_018745829.1	794481	801289	-	3274	protein_coding	CRC domain-containing protein TSO1-like%2C transcript variant X2	-
110643831	354.697	29.9409	3.56088	2.32933e-12	8.51327e-11	LOC110643831	NW_018746830.1	53770	58918	-	3469	protein_coding	filament-like plant protein%2C transcript variant X2	-
110657533	433.852	38.9233	3.47428	2.35282e-12	8.59023e-11	LOC110657533	NW_018745821.1	1553448	1562589	-	3481	protein_coding	inactive leucine-rich repeat receptor-like serine/threonine-protein kinase At1g60630	Pkinase
110649588	517.015	4583.98	-3.14801	2.36662e-12	8.63171e-11	LOC110649588	NW_018747610.1	8066	14496	+	3216	protein_coding	putative laccase-9%2C transcript variant X1	-
110632839	415.817	36.9272	3.48874	2.40169e-12	8.75059e-11	LOC110632839	NW_018746307.1	301678	305687	-	1872	protein_coding	sugar transport protein 13-like	Sugar_tr
110647462	137.27	5.98805	4.49025	2.47178e-12	8.99667e-11	LOC110647462	NW_018747187.1	87514	88173	+	566	pseudogene	-	-
110648355	156.307	7.98412	4.26982	2.50326e-12	9.10186e-11	LOC110648355	NW_018747348.1	10211	14694	-	4404	protein_coding	probable LRR receptor-like serine/threonine-protein kinase At4g36180	Pkinase_Tyr
110653205	146.287	1361.32	-3.21703	2.51959e-12	9.15183e-11	LOC110653205	NW_018752099.1	639	1174	-	536	protein_coding	cytochrome P450 76A2-like	p450
110668403	5888.56	669.682	3.13613	2.55009e-12	9.2531e-11	LOC110668403	NW_018746082.1	3466	9233	+	2107	protein_coding	uncharacterized LOC110668403%2C transcript variant X2	-
110667303	117.23	3.99198	4.83309	2.56284e-12	9.28984e-11	LOC110667303	NW_018746058.1	612946	614456	-	1511	protein_coding	glutaredoxin domain-containing cysteine-rich protein 1-like%2C transcript variant X5	-
110670538	431.848	38.9233	3.46761	2.57435e-12	9.31583e-11	LOC110670538	NW_018746138.1	3922	6379	-	2114	protein_coding	glucan endo-1%2C3-beta-glucosidase 12-like%2C transcript variant X3	Glyco_hydro_17
110651561	96.189	1.9959	5.50488	2.58245e-12	9.31583e-11	LOC110651561	NW_018748449.1	19119	22866	+	941	protein_coding	protein BOLA4%2C chloroplastic/mitochondrial-like%2C transcript variant X1	-
110657135	96.189	1.9959	5.50488	2.58245e-12	9.31583e-11	LOC110657135	NW_018745699.1	2124151	2125666	+	1516	protein_coding	glycine-rich cell wall structural protein 1.0-like	-
110670808	220.433	14.9704	3.86896	2.58319e-12	9.31583e-11	LOC110670808	NW_018745713.1	743295	745000	-	1706	protein_coding	protein GLUTAMINE DUMPER 4-like	-
110659352	220.433	14.9704	3.86896	2.58319e-12	9.31583e-11	LOC110659352	NW_018745853.1	639395	644075	-	2141	protein_coding	uncharacterized LOC110659352	-
110651788	9.01787	164.676	-4.17196	2.6138e-12	9.41659e-11	LOC110651788	NW_018748618.1	210	3139	-	2930	protein_coding	putative receptor protein kinase ZmPK1	Pkinase
110667615	1314.58	140.723	3.22253	2.62502e-12	9.4474e-11	LOC110667615	NW_018746066.1	170396	176253	+	2133	protein_coding	bifunctional riboflavin biosynthesis protein RIBA 1%2C chloroplastic-like	DHBP_synthase
110647865	82.1615	804.417	-3.28944	2.68317e-12	9.64684e-11	LOC110647865	NW_018747255.1	51650	52473	-	824	protein_coding	E3 ubiquitin-protein ligase RHA2A-like	-
110642606	1828.59	200.605	3.1875	2.74609e-12	9.86304e-11	LOC110642606	NW_018746750.1	180954	182603	+	1650	protein_coding	E3 ubiquitin-protein ligase PUB23-like	U-box
110669684	543.067	51.8977	3.38424	2.79731e-12	1.00368e-10	LOC110669684	NW_018746115.1	442954	447732	-	2323	protein_coding	monocopper oxidase-like protein SKS1	-
110649064	228.449	15.9684	3.8281	2.80756e-12	1.00634e-10	LOC110649064	NW_018745739.1	1303439	1305540	-	1026	protein_coding	uncharacterized LOC110649064	-
110667028	289.569	22.9547	3.64982	2.8327e-12	1.01432e-10	LOC110667028	NW_018746046.1	432416	436576	-	2255	protein_coding	uncharacterized LOC110667028	-
110641584	8681.05	1003.03	3.11335	2.8381e-12	1.01522e-10	LOC110641584	NW_018746686.1	153175	154362	-	1188	protein_coding	dehydration-responsive element-binding protein 1A-like	AP2
110655897	758.49	76.8486	3.30093	2.8818e-12	1.02981e-10	LOC110655897	NW_018745789.1	972008	973505	+	1377	protein_coding	uncharacterized LOC110655897	-
110650495	84.1654	0.997866	6.22989	2.91149e-12	1.03937e-10	LOC110650495	NW_018747899.1	28794	30522	+	1549	protein_coding	rubber cis-polyprenyltransferase HRT2-like%2C transcript variant X2	Prenyltransf
110643205	42.0828	455.104	-3.43102	2.95019e-12	1.05213e-10	LOC110643205	NW_018746793.1	168146	170083	-	1180	protein_coding	homeobox protein knotted-1-like 2%2C transcript variant X3	Coprinus_mating
110643177	71.1399	1.38778e-17	9.15512	3.02785e-12	1.07765e-10	LOC110643177	NW_018746792.1	63925	83680	-	1332	protein_coding	N-acetyl-D-glucosamine kinase-like	BcrAD_BadFG
110663264	71.1399	1.38778e-17	9.15512	3.02785e-12	1.07765e-10	LOC110663264	NW_018745945.1	635908	636708	-	694	protein_coding	uncharacterized protein At1g05835	-
110655815	95.1871	1.9959	5.48979	3.09956e-12	1.09984e-10	LOC110655815	NW_018745788.1	623336	627103	-	1778	protein_coding	glutamate dehydrogenase 2	-
110646499	2.0041	94.8133	-5.47879	3.09956e-12	1.09984e-10	LOC110646499	NW_018747059.1	117222	122370	-	2222	protein_coding	ABC transporter G family member 11-like	ABC2_membrane
110655504	95.1871	1.9959	5.48979	3.09956e-12	1.09984e-10	LOC110655504	NW_018745697.1	665918	666827	-	622	protein_coding	protein RADIALIS-like 3	Myb_DNA-binding
110664004	1594.13	174.656	3.18926	3.14821e-12	1.11599e-10	LOC110664004	NW_018745966.1	305339	313041	+	3539	protein_coding	ATPase 11%2C plasma membrane-type-like	E1-E2_ATPase
110664570	350.689	3096.91	-3.14211	3.19809e-12	1.13253e-10	LOC110664570	NW_018745988.1	54297	55969	-	1400	protein_coding	uncharacterized LOC110664570	-
110660266	6.01197	134.735	-4.45783	3.23069e-12	1.14293e-10	LOC110660266	NW_018745872.1	202031	203889	+	1652	protein_coding	formin-like protein 20%2C transcript variant X1	HMA
110631830	244.48	17.9645	3.75722	3.24169e-12	1.14461e-10	LOC110631830	NW_018746269.1	723537	730248	+	2128	protein_coding	protein TPX2	-
110636588	693.362	6015.16	-3.11669	3.2419e-12	1.14461e-10	LOC110636588	NW_018746453.1	81878	83215	+	1338	protein_coding	PI-PLC X-box domain-containing protein DDB_G0293730	PI-PLC-X
110632468	6355.48	733.557	3.1148	3.34569e-12	1.18007e-10	LOC110632468	NW_018746291.1	1231	3948	+	1911	protein_coding	heat shock factor protein HSF30	HSF_DNA-bind
110646971	181.356	10.9782	4.03075	3.37563e-12	1.18945e-10	LOC110646971	NW_018747117.1	35371	41168	-	2755	protein_coding	protein tesmin/TSO1-like CXC 3%2C transcript variant X2	-
110631693	105.207	2.99394	5.07766	3.42556e-12	1.20584e-10	LOC110631693	NW_018746264.1	54787	57878	+	2239	protein_coding	uncharacterized LOC110631693	-
110652294	604.187	59.882	3.33209	3.64909e-12	1.28324e-10	LOC110652294	NW_018749200.1	9394	13031	-	2413	protein_coding	IQ domain-containing protein IQM2-like	-
110637992	549.078	4754.65	-3.11396	3.6826e-12	1.29374e-10	LOC110637992	NW_018746508.1	53104	56757	+	1960	protein_coding	tonoplast dicarboxylate transporter	Na_sulph_symp
110650654	94.1851	1.9959	5.47454	3.72516e-12	1.3061e-10	LOC110650654	NW_018747953.1	5588	9623	-	4036	protein_coding	L-type lectin-domain containing receptor kinase IX.1-like	-
110671841	94.1851	1.9959	5.47454	3.72516e-12	1.3061e-10	LOC110671841	NW_018746180.1	537938	539897	-	1351	protein_coding	11-beta-hydroxysteroid dehydrogenase-like 4A%2C transcript variant X1	adh_short
110640722	1245.45	10611.1	-3.09072	3.78393e-12	1.32539e-10	LOC110640722	NW_018746633.1	345980	347227	+	1042	protein_coding	heavy metal-associated isoprenylated plant protein 36-like	HMA
110672093	242.476	17.9645	3.74535	3.78928e-12	1.32595e-10	LOC110672093	NW_018746191.1	91972	94754	-	1719	protein_coding	uncharacterized LOC110672093	-
110652730	70.1379	1.38778e-17	9.13469	3.82466e-12	1.337e-10	LOC110652730	NW_018750000.1	3517	4552	-	731	lncRNA	uncharacterized LOC110652730	-
110652969	6276.32	729.564	3.10459	3.85621e-12	1.3467e-10	LOC110652969	NW_018750732.1	2	2319	-	1916	protein_coding	amino acid permease 3-like	Aa_trans
110631947	3.00607	103.796	-5.05276	4.0543e-12	1.41448e-10	LOC110631947	NW_018746271.1	4546	6481	+	1510	protein_coding	ankyrin repeat-containing protein ITN1-like	-
110645749	114.224	3.99198	4.79566	4.0756e-12	1.42051e-10	LOC110645749	NW_018746980.1	128794	131642	+	1471	pseudogene	-	-
110666716	45.0887	473.069	-3.38761	4.08632e-12	1.42284e-10	LOC110666716	NW_018746039.1	865444	867254	-	1710	protein_coding	uncharacterized LOC110666716	-
110652104	541.063	52.8958	3.35149	4.09522e-12	1.42454e-10	LOC110652104	NW_018748948.1	13555	15776	-	1833	protein_coding	L-ascorbate oxidase-like	-
110660001	266.524	20.9586	3.66073	4.13381e-12	1.43655e-10	LOC110660001	NW_018745867.1	534595	541267	-	4569	protein_coding	DNA topoisomerase 2-like	DNA_gyraseB
110640211	170.335	9.9802	4.07624	4.14793e-12	1.44004e-10	LOC110640211	NW_018745693.1	843428	858380	-	3931	protein_coding	mitogen-activated protein kinase-binding protein 1%2C transcript variant X1	-
110655729	853.676	89.8231	3.24673	4.15396e-12	1.44072e-10	LOC110655729	NW_018745697.1	792154	793390	-	1043	protein_coding	deoxyuridine 5'-triphosphate nucleotidohydrolase-like	-
110631549	250.492	2211.65	-3.14165	4.19365e-12	1.45306e-10	LOC110631549	NW_018746259.1	795842	797579	-	1125	protein_coding	remorin 4.1-like	-
110631728	369.726	32.935	3.48378	4.20189e-12	1.45449e-10	LOC110631728	NW_018746265.1	689943	694680	-	2876	protein_coding	protein LONGIFOLIA 1	-
110650570	133.262	5.98805	4.44754	4.23465e-12	1.46439e-10	LOC110650570	NW_018747923.1	25231	31252	+	2667	protein_coding	uncharacterized LOC110650570	-
110653916	360.708	31.937	3.49239	4.30228e-12	1.48633e-10	LOC110653916	NW_018745754.1	923995	931105	+	4560	protein_coding	protein LONGIFOLIA 2-like	-
110673828	641.259	64.8722	3.30274	4.33438e-12	1.49595e-10	LOC110673828	NW_018746252.1	494034	498446	+	1911	protein_coding	tubulin beta chain-like	Tubulin
110636275	462.909	43.9134	3.39428	4.34757e-12	1.49904e-10	LOC110636275	NW_018746437.1	35482	37647	+	2166	protein_coding	cytochrome P450 86A22-like	p450
110672679	14.0277	204.597	-3.85454	4.42902e-12	1.52564e-10	LOC110672679	NW_018746220.1	82747	87427	-	1429	protein_coding	E3 ubiquitin-protein ligase RNF144A-like	IBR
110657575	7.01394	141.721	-4.31251	4.43611e-12	1.52659e-10	LOC110657575	NW_018745822.1	1821987	1825911	-	2408	protein_coding	wall-associated receptor kinase-like 14	Pkinase
110636283	93.1831	1.9959	5.45913	4.48309e-12	1.53827e-10	LOC110636283	NW_018746438.1	532792	533479	+	688	protein_coding	uncharacterized LOC110636283	-
110657579	93.1831	1.9959	5.45913	4.48309e-12	1.53827e-10	LOC110657579	NW_018745822.1	1905091	1907310	-	2087	protein_coding	cytochrome P450 CYP82D47-like	p450
110669287	93.1831	1.9959	5.45913	4.48309e-12	1.53827e-10	LOC110669287	NW_018746108.1	995870	1002681	-	2111	protein_coding	agamous-like MADS-box protein AGL11%2C transcript variant X4	K-box
110659185	2321.56	265.478	3.12783	4.49089e-12	1.53945e-10	LOC110659185	NW_018745851.1	762923	764320	+	1153	protein_coding	aquaporin AQPAn.G-like	-
novel.892	5.01	122.758	-4.58083	4.54162e-12	1.55533e-10	-	NW_018748518.1	404	1339	+	936	-	-	-
110638166	2218.36	253.501	3.1288	4.61971e-12	1.58054e-10	LOC110638166	NW_018745724.1	3029718	3038344	-	1673	protein_coding	cold-responsive protein kinase 1-like%2C transcript variant X2	Pkinase
110655362	1519.98	169.666	3.16234	4.70687e-12	1.6088e-10	LOC110655362	NW_018745782.1	2101971	2106573	-	1126	protein_coding	PLASMODESMATA CALLOSE-BINDING PROTEIN 3-like	-
110663695	103.203	2.99394	5.04995	4.80386e-12	1.64037e-10	LOC110663695	NW_018745958.1	1085536	1092753	-	2700	protein_coding	kinesin-like protein KIN-7N	Kinesin
110632004	69.1359	1.38778e-17	9.11397	4.84185e-12	1.64539e-10	LOC110632004	NW_018746272.1	67747	70913	-	982	protein_coding	auxin-induced protein AUX22-like	-
110655810	69.1359	1.38778e-17	9.11397	4.84185e-12	1.64539e-10	LOC110655810	NW_018745788.1	249826	252255	-	1404	pseudogene	-	-
110633513	69.1359	1.38778e-17	9.11397	4.84185e-12	1.64539e-10	LOC110633513	NW_018746328.1	640327	642228	+	1514	protein_coding	alpha-amylase-like	-
110653922	69.1359	1.38778e-17	9.11397	4.84185e-12	1.64539e-10	LOC110653922	NW_018745754.1	1762626	1768308	+	1841	protein_coding	probable pectinesterase/pectinesterase inhibitor 25	-
110638216	69.1359	1.38778e-17	9.11397	4.84185e-12	1.64539e-10	LOC110638216	NW_018746516.1	416296	418737	-	1309	protein_coding	GDSL esterase/lipase At5g45950	Lipase_GDSL
110634436	366.72	32.935	3.472	4.91483e-12	1.66859e-10	LOC110634436	NW_018745719.1	910343	913009	-	1471	protein_coding	probable trehalose-phosphate phosphatase D	-
110662578	306.602	25.9488	3.55627	5.04552e-12	1.71131e-10	LOC110662578	NW_018745928.1	992492	995548	+	2555	protein_coding	trihelix transcription factor GTL2-like	-
110651646	357.703	31.937	3.48032	5.05111e-12	1.71157e-10	LOC110651646	NW_018748508.1	13681	17769	-	1682	protein_coding	transcription factor RF2b-like	bZIP_1
110633757	1673.29	188.629	3.14821	5.0716e-12	1.71686e-10	LOC110633757	NW_018746338.1	423546	426174	+	1440	protein_coding	probable trehalose-phosphate phosphatase C%2C transcript variant X1	-
110661390	150.295	7.98412	4.21328	5.14396e-12	1.73969e-10	LOC110661390	NW_018745895.1	1273873	1277439	+	3567	protein_coding	calcium-transporting ATPase 12%2C plasma membrane-type-like	Cation_ATPase_C
110663249	1453.86	162.68	3.15879	5.19481e-12	1.75401e-10	LOC110663249	NW_018745943.1	650582	654493	-	1946	protein_coding	probable protein phosphatase 2C 68	PP2C
110639623	31.0612	349.313	-3.48607	5.19621e-12	1.75401e-10	LOC110639623	NW_018745726.1	3144541	3146498	-	1740	protein_coding	uncharacterized LOC110639623	-
110638516	255.502	19.9606	3.6698	5.2806e-12	1.78079e-10	LOC110638516	NW_018746527.1	367369	374480	+	3929	protein_coding	DNA repair protein RAD5B	SNF2_N
110646203	81.1595	0.997866	6.1775	5.39633e-12	1.81635e-10	LOC110646203	NW_018747026.1	90940	93879	-	1010	protein_coding	uncharacterized LOC110646203	-
110640222	81.1595	0.997866	6.1775	5.39633e-12	1.81635e-10	LOC110640222	NW_018746612.1	384072	387312	+	2269	protein_coding	uncharacterized LOC110640222	-
110666318	92.1812	1.9959	5.44356	5.40262e-12	1.81674e-10	LOC110666318	NW_018746033.1	260654	261380	-	727	protein_coding	17.3 kDa class I heat shock protein-like	-
110641821	5294.4	624.771	3.08281	5.45503e-12	1.83262e-10	LOC110641821	NW_018746706.1	126455	130126	-	2304	protein_coding	calmodulin-binding protein 60 B-like%2C transcript variant X1	-
110650087	1574.09	177.65	3.14651	5.54238e-12	1.8602e-10	LOC110650087	NW_018747757.1	43168	45235	-	1410	protein_coding	expansin-A1-like	-
110672302	3.00607	101.8	-5.02478	5.69853e-12	1.91079e-10	LOC110672302	NW_018746205.1	764643	767099	+	1767	protein_coding	protein DETOXIFICATION 24-like%2C transcript variant X1	MatE
110633460	140.276	6.98609	4.3033	5.73967e-12	1.92276e-10	LOC110633460	NW_018746326.1	378872	380681	-	1601	pseudogene	-	-
110631734	167.329	9.9802	4.05057	5.76103e-12	1.92809e-10	LOC110631734	NW_018746265.1	743380	744513	+	875	protein_coding	calmodulin-like protein 8	-
110663667	149.293	7.98412	4.20364	5.81164e-12	1.94319e-10	LOC110663667	NW_018745958.1	183824	186542	+	1633	protein_coding	putative cyclin-A3-1	Cyclin_C
110637608	1553.05	175.654	3.14338	5.85744e-12	1.95665e-10	LOC110637608	NW_018746493.1	370541	374159	-	2479	protein_coding	protein REVEILLE 1-like%2C transcript variant X1	Myb_DNA-binding
110652974	846.663	90.8211	3.21891	5.92142e-12	1.97616e-10	LOC110652974	NW_018750755.1	2384	4297	+	1914	protein_coding	exocyst complex component EXO70H1-like	Exo70
110643194	121.238	4.99001	4.5684	6.08901e-12	2.03017e-10	LOC110643194	NW_018745732.1	2986931	2992529	+	1578	protein_coding	mitotic checkpoint protein BUB3.3	-
110671748	6437.64	767.49	3.06811	6.11317e-12	2.0363e-10	LOC110671748	NW_018745714.1	1416857	1423322	-	2593	protein_coding	protein ECERIFERUM 3-like%2C transcript variant X2	-
110648876	68.134	1.38778e-17	9.09295	6.14343e-12	2.04253e-10	LOC110648876	NW_018747444.1	29447	35415	-	1518	protein_coding	E3 ubiquitin-protein ligase bre1-like%2C transcript variant X2	-
110663181	1.38778e-17	67.8663	-9.08728	6.14343e-12	2.04253e-10	LOC110663181	NW_018745941.1	661627	663948	-	1678	protein_coding	cytochrome P450 72A14-like%2C transcript variant X1	p450
110648510	562.104	56.8879	3.30179	6.3853e-12	2.1204e-10	LOC110648510	NW_018747373.1	17419	21584	-	2031	protein_coding	nucleobase-ascorbate transporter 2-like	-
110666290	6.01197	129.745	-4.40343	6.38964e-12	2.1204e-10	LOC110666290	NW_018746031.1	1190713	1194082	-	3254	pseudogene	-	-
110654265	2808.52	329.352	3.09162	6.44305e-12	2.13612e-10	LOC110654265	NW_018745760.1	77329	78307	+	979	protein_coding	probable calcium-binding protein CML23	-
110640635	157.309	8.98216	4.11157	6.52766e-12	2.16214e-10	LOC110640635	NW_018746630.1	307626	308360	+	735	protein_coding	17.5 kDa class I heat shock protein-like	-
110663297	139.274	6.98609	4.29297	6.53515e-12	2.1626e-10	LOC110663297	NW_018745946.1	1036632	1038012	+	1130	protein_coding	cyclin-U1-1	-
110672259	949.865	103.796	3.19243	6.55564e-12	2.16735e-10	LOC110672259	NW_018746202.1	846278	847675	+	1365	protein_coding	protein EXORDIUM-like%2C transcript variant X1	-
110657784	310.61	26.9468	3.52081	6.64638e-12	2.1933e-10	LOC110657784	NW_018745828.1	1014763	1027208	+	2398	protein_coding	mitogen-activated protein kinase kinase kinase NPK1-like%2C transcript variant X1	Pkinase
110646175	2194.31	255.497	3.10176	6.64654e-12	2.1933e-10	LOC110646175	NW_018747024.1	137119	138424	-	1132	protein_coding	probable xyloglucan endotransglucosylase/hydrolase protein 23	-
110651197	21.0415	259.489	-3.61653	6.83973e-12	2.25494e-10	LOC110651197	NW_018748210.1	12683	14198	-	1418	protein_coding	acidic mammalian chitinase-like	-
110640251	296.583	2536.01	-3.09552	6.8558e-12	2.25813e-10	LOC110640251	NW_018746613.1	166582	171043	+	2927	protein_coding	phosphomethylpyrimidine synthase%2C chloroplastic%2C transcript variant X2	-
110654260	38.0749	402.208	-3.39676	6.97334e-12	2.29471e-10	LOC110654260	NW_018745760.1	231273	235294	-	1361	protein_coding	NAC domain-containing protein 21/22-like	NAM
110649788	267.525	21.9566	3.59942	7.06174e-12	2.32164e-10	LOC110649788	NW_018747674.1	34625	40922	+	3830	protein_coding	kinesin-like protein KIN-14Q	Kinesin
110672610	5842.47	700.621	3.05965	7.23965e-12	2.37792e-10	LOC110672610	NW_018745715.1	638482	647755	-	3283	protein_coding	protein LHY-like%2C transcript variant X1	Myb_DNA-binding
110637105	48.0946	484.047	-3.32783	7.25084e-12	2.37938e-10	LOC110637105	NW_018746472.1	461287	464197	-	2911	protein_coding	probable receptor-like protein kinase At5g24010	Pkinase_Tyr
110666335	1161.28	9577.16	-3.04374	7.29358e-12	2.39118e-10	LOC110666335	NW_018746033.1	465423	468781	+	1360	protein_coding	uncharacterized LOC110666335%2C transcript variant X2	-
110638038	2134.19	249.509	3.09589	7.32582e-12	2.39953e-10	LOC110638038	NW_018746510.1	461324	463126	+	1803	protein_coding	putative UDP-rhamnose:rhamnosyltransferase 1	UDPGT
110635942	3468.81	412.189	3.07268	7.37024e-12	2.41184e-10	LOC110635942	NW_018745720.1	2378753	2379307	+	555	protein_coding	indole-3-acetic acid-induced protein ARG2-like	-
110654417	722.419	76.8486	3.23065	7.47005e-12	2.44096e-10	LOC110654417	NW_018745762.1	2233341	2239379	+	1982	protein_coding	fe-S cluster assembly factor HCF101%2C chloroplastic	-
110665175	156.307	1370.3	-3.13102	7.47304e-12	2.44096e-10	LOC110665175	NW_018746001.1	1168950	1174994	+	2970	protein_coding	probable serine/threonine-protein kinase WNK4	Pkinase
110642967	329.647	2792.51	-3.08208	7.58738e-12	2.47602e-10	LOC110642967	NW_018746779.1	222934	237229	-	4631	protein_coding	EIN3-binding F-box protein 1-like%2C transcript variant X2	-
110656426	71.1399	671.678	-3.23678	7.61863e-12	2.48393e-10	LOC110656426	NW_018745796.1	954888	957208	-	2321	protein_coding	L-type lectin-domain containing receptor kinase VIII.2-like	Pkinase_Tyr
110632033	4394.63	525.965	3.0624	7.63985e-12	2.48855e-10	LOC110632033	NW_018746273.1	411974	421310	+	4770	protein_coding	probable alpha%2Calpha-trehalose-phosphate synthase [UDP-forming] 9%2C transcript variant X10	-
110668869	18.0356	232.542	-3.6794	7.741e-12	2.51918e-10	LOC110668869	NW_018746095.1	658022	660871	-	1128	protein_coding	uncharacterized LOC110668869	-
110647123	67.132	1.38778e-17	9.07161	7.81283e-12	2.54021e-10	LOC110647123	NW_018747141.1	67110	70006	-	1464	protein_coding	uncharacterized LOC110647123	-
110640729	241.474	18.9625	3.6619	8.01808e-12	2.60455e-10	LOC110640729	NW_018746633.1	117266	121720	+	1662	protein_coding	GDSL esterase/lipase At5g55050-like%2C transcript variant X1	Lipase_GDSL
110651615	645.267	67.8663	3.24675	8.17679e-12	2.65367e-10	LOC110651615	NW_018748482.1	4734	12915	+	4424	protein_coding	receptor-like serine/threonine-protein kinase ALE2%2C transcript variant X1	Pkinase_Tyr
110673464	79.1556	0.997866	6.14149	8.21273e-12	2.66044e-10	LOC110673464	NW_018746241.1	91545	93504	-	1960	protein_coding	disease resistance protein RPM1-like	-
110664060	79.1556	0.997866	6.14149	8.21273e-12	2.66044e-10	LOC110664060	NW_018745967.1	944562	946150	+	984	protein_coding	uncharacterized LOC110664060	-
110655485	249.49	2128.81	-3.09236	8.27272e-12	2.67742e-10	LOC110655485	NW_018745783.1	996916	997716	-	801	protein_coding	lipid transfer protein EARLI 1-like	-
110653520	232.457	17.9645	3.6845	8.39087e-12	2.71318e-10	LOC110653520	NW_018745748.1	557703	561183	-	1978	protein_coding	SHUGOSHIN 2-like%2C transcript variant X4	-
110672973	4608.05	555.906	3.05096	8.76939e-12	2.83298e-10	LOC110672973	NW_018746228.1	239837	242507	-	1895	protein_coding	uncharacterized LOC110672973%2C transcript variant X2	-
110667652	223.439	16.9665	3.70933	8.7947e-12	2.83856e-10	LOC110667652	NW_018746067.1	393534	398065	-	3332	protein_coding	uncharacterized LOC110667652%2C transcript variant X4	-
110673735	248.488	19.9606	3.62966	8.92511e-12	2.87802e-10	LOC110673735	NW_018746251.1	707126	708910	-	1785	protein_coding	probable aspartyl protease At4g16563	-
110672466	163.321	9.9802	4.01562	8.98711e-12	2.89273e-10	LOC110672466	NW_018746212.1	237045	238049	-	830	protein_coding	uncharacterized LOC110672466%2C transcript variant X1	-
110663124	163.321	9.9802	4.01562	8.98711e-12	2.89273e-10	LOC110663124	NW_018745940.1	449394	450586	-	683	protein_coding	uncharacterized LOC110663124	-
110666075	371.73	34.9311	3.407	9.01994e-12	2.90066e-10	LOC110666075	NW_018746026.1	13364	15049	-	1576	protein_coding	syntaxin-121-like	SNARE
110667728	576.131	59.882	3.2635	9.18301e-12	2.95042e-10	LOC110667728	NW_018746067.1	778582	783480	+	2903	protein_coding	probable inactive receptor kinase At5g58300	Pkinase
110656623	3356.59	403.207	3.05701	9.21349e-12	2.95752e-10	LOC110656623	NW_018745800.1	2097994	2102872	-	2312	protein_coding	peptidyl-prolyl cis-trans isomerase FKBP62-like	FKBP_C
110669928	746.466	80.8408	3.20493	9.39914e-12	3.01438e-10	LOC110669928	NW_018746122.1	1020893	1023105	+	2213	protein_coding	exocyst complex component EXO70H1-like	Exo70
110656344	30.0592	330.35	-3.45268	9.45982e-12	3.02939e-10	LOC110656344	NW_018745794.1	1859875	1862515	-	922	protein_coding	truncated transcription factor CAULIFLOWER A-like%2C transcript variant X3	SRF-TF
110643317	1556.06	180.644	3.10579	9.4631e-12	3.02939e-10	LOC110643317	NW_018746798.1	134768	135776	+	765	protein_coding	gibberellin-regulated protein 3-like	-
110633104	35.069	371.269	-3.39956	9.49577e-12	3.0371e-10	LOC110633104	NW_018746314.1	376780	377344	-	527	lncRNA	uncharacterized LOC110633104%2C transcript variant X2	-
110650779	145.285	7.98412	4.16441	9.52513e-12	3.04374e-10	LOC110650779	NW_018748004.1	24960	27978	-	1167	protein_coding	axial regulator YABBY 1-like	YABBY
110634430	89.1753	1.9959	5.3958	9.53559e-12	3.04432e-10	LOC110634430	NW_018746357.1	573688	575874	+	1728	lncRNA	uncharacterized LOC110634430%2C transcript variant X1	-
110651028	526.033	53.8938	3.28396	9.55461e-12	3.04765e-10	LOC110651028	NW_018748116.1	10121	22782	+	4203	protein_coding	kinesin-like protein KIN-4A%2C transcript variant X2	Kinesin
110672866	1165.29	132.739	3.13282	9.83605e-12	3.13459e-10	LOC110672866	NW_018746225.1	363856	366968	-	1681	protein_coding	E3 ISG15--protein ligase HERC5-like%2C transcript variant X2	-
110641829	1730.4	202.601	3.0936	9.91097e-12	3.15562e-10	LOC110641829	NW_018746706.1	6602	11328	-	2268	protein_coding	monocopper oxidase-like protein SKU5	-
novel.386	66.13	1.38778e-17	9.04996	9.95922e-12	3.16812e-10	-	NW_018746054.1	757305	757874	+	570	-	-	-
110641885	1131.22	128.747	3.13403	1.01215e-11	3.21687e-10	LOC110641885	NW_018746708.1	108671	109397	+	528	protein_coding	cysteine-rich and transmembrane domain-containing protein WIH1-like	-
110638938	17.0336	220.566	-3.68504	1.04044e-11	3.30379e-10	LOC110638938	NW_018746551.1	325098	326084	-	987	protein_coding	antifungal protein ginkbilobin-2-like	-
110650795	360.708	33.9331	3.40526	1.04392e-11	3.31187e-10	LOC110650795	NW_018748011.1	11215	11893	-	679	protein_coding	17.9 kDa class II heat shock protein-like	-
110641587	44.0867	442.13	-3.32238	1.06404e-11	3.37268e-10	LOC110641587	NW_018746686.1	119204	120127	-	924	protein_coding	uncharacterized LOC110641587	-
110668153	2897.69	349.313	3.05186	1.06541e-11	3.37398e-10	LOC110668153	NW_018746077.1	808397	812275	+	2862	protein_coding	probable linoleate 9S-lipoxygenase 5%2C transcript variant X1	Lipoxygenase
110657093	230.453	1939.18	-3.07222	1.08542e-11	3.43429e-10	LOC110657093	NW_018745810.1	178355	180881	-	1138	protein_coding	carbonic anhydrase 2-like	-
110671365	700.375	75.8506	3.20477	1.09062e-11	3.44766e-10	LOC110671365	NW_018746164.1	862491	867073	-	1493	protein_coding	light-harvesting complex-like protein OHP2%2C chloroplastic%2C transcript variant X2	-
110645856	884.737	98.8054	3.16096	1.09743e-11	3.46601e-10	LOC110645856	NW_018745694.1	77866	79889	-	1345	protein_coding	GDSL esterase/lipase At1g09390-like	Lipase_GDSL
110651726	212.417	15.9684	3.72319	1.09937e-11	3.46601e-10	LOC110651726	NW_018748562.1	9667	14450	+	3365	protein_coding	uncharacterized LOC110651726	-
110673890	212.417	15.9684	3.72319	1.09937e-11	3.46601e-10	LOC110673890	NW_018746254.1	238654	241812	-	1789	protein_coding	serine/threonine-protein kinase Aurora-3%2C transcript variant X3	Pkinase
110668667	810.592	89.8231	3.17203	1.13888e-11	3.58672e-10	LOC110668667	NW_018746090.1	926567	928864	-	2298	protein_coding	probable receptor-like protein kinase At1g11050	Pkinase
110659480	98.193	2.99394	4.97825	1.14172e-11	3.58672e-10	LOC110659480	NW_018745701.1	245439	245945	+	507	protein_coding	uncharacterized LOC110659480	-
110655487	98.193	2.99394	4.97825	1.14172e-11	3.58672e-10	LOC110655487	NW_018745783.1	1057237	1061990	+	2450	pseudogene	-	-
110657995	3.00607	97.8074	-4.96714	1.14172e-11	3.58672e-10	LOC110657995	NW_018745830.1	53017	53957	+	941	protein_coding	monothiol glutaredoxin-S9-like	-
110643049	261.514	21.9566	3.56665	1.16274e-11	3.64953e-10	LOC110643049	NW_018746784.1	269141	275566	+	2332	protein_coding	uncharacterized LOC110643049	-
110634641	203.4	14.9704	3.75301	1.16393e-11	3.65002e-10	LOC110634641	NW_018746366.1	288509	294263	+	2430	pseudogene	-	-
110656402	236.464	18.9625	3.63167	1.18735e-11	3.72015e-10	LOC110656402	NW_018745795.1	135004	140788	+	4122	protein_coding	BRCT domain-containing protein At4g02110%2C transcript variant X1	PHD
110638300	194.382	13.9723	3.78631	1.23462e-11	3.86484e-10	LOC110638300	NW_018746519.1	205729	215321	-	3006	protein_coding	protein CHUP1%2C chloroplastic-like%2C transcript variant X1	-
110644591	1365.68	159.686	3.09532	1.25651e-11	3.92987e-10	LOC110644591	NW_018746885.1	44301	46357	+	1799	protein_coding	probable inactive patatin-like protein 9	-
110670512	177.348	11.9763	3.87435	1.25843e-11	3.93238e-10	LOC110670512	NW_018746138.1	32451	34732	+	1878	protein_coding	cyclin-D5-1-like%2C transcript variant X3	Cyclin_C
110660656	46.0907	454.106	-3.29698	1.27114e-11	3.96256e-10	LOC110660656	NW_018745883.1	563452	567011	+	1176	protein_coding	zinc finger protein CO3-like%2C transcript variant X4	-
110667400	65.1281	1.38778e-17	9.02797	1.27257e-11	3.96256e-10	LOC110667400	NW_018746061.1	99759	106334	+	915	protein_coding	uncharacterized protein C6G9.01c-like%2C transcript variant X2	-
110635116	65.1281	1.38778e-17	9.02797	1.27257e-11	3.96256e-10	LOC110635116	NW_018746387.1	344802	348857	+	1150	pseudogene	-	-
110636331	65.1281	1.38778e-17	9.02797	1.27257e-11	3.96256e-10	LOC110636331	NW_018746442.1	535349	537096	+	1271	protein_coding	putative homeobox-leucine zipper protein ATHB-51	Homeobox
110652812	202.398	14.9704	3.74589	1.27528e-11	3.96751e-10	LOC110652812	NW_018750226.1	589	2200	+	1612	protein_coding	uncharacterized LOC110652812	-
110646110	412.811	40.9193	3.33066	1.31668e-11	4.09272e-10	LOC110646110	NW_018747014.1	82271	85213	-	2025	protein_coding	growth-regulating factor 3	-
110631540	4494.83	553.91	3.02026	1.33269e-11	4.13883e-10	LOC110631540	NW_018746258.1	637256	639187	+	1524	protein_coding	protochlorophyllide reductase%2C chloroplastic-like	adh_short
110660863	218.429	16.9665	3.67663	1.34156e-11	4.16274e-10	LOC110660863	NW_018745885.1	558301	564239	-	3095	protein_coding	kinesin-like protein KIN-8A%2C transcript variant X1	Kinesin
110662837	1241.44	144.715	3.09962	1.36444e-11	4.23002e-10	LOC110662837	NW_018745934.1	735699	753808	+	10515	protein_coding	uncharacterized LOC110662837	-
110671533	1173.3	9340.62	-2.99281	1.46298e-11	4.53152e-10	LOC110671533	NW_018746170.1	471860	472679	+	658	protein_coding	uncharacterized LOC110671533	-
110649813	578.135	61.8781	3.2213	1.47078e-11	4.5517e-10	LOC110649813	NW_018747680.1	22304	26201	-	2120	protein_coding	inositol oxygenase 1-like	-
110660784	546.072	57.8859	3.23502	1.47991e-11	4.57595e-10	LOC110660784	NW_018745884.1	1171463	1177052	-	2301	protein_coding	replication protein A 70 kDa DNA-binding subunit B	tRNA_anti
110656397	124.244	5.98805	4.34655	1.48485e-11	4.58486e-10	LOC110656397	NW_018745795.1	101088	103616	-	1381	protein_coding	transcription factor MYB111-like	Myb_DNA-binding
110658836	289.569	25.9488	3.47385	1.48539e-11	4.58486e-10	LOC110658836	NW_018745844.1	503510	509246	+	3074	lncRNA	uncharacterized LOC110658836%2C transcript variant X15	-
110672962	5906.6	736.551	3.00326	1.53564e-11	4.73583e-10	LOC110672962	NW_018746228.1	130466	134789	+	2689	protein_coding	alkaline/neutral invertase A%2C mitochondrial-like	-
110641951	249.49	20.9586	3.5655	1.54022e-11	4.7458e-10	LOC110641951	NW_018746713.1	129709	137930	+	2678	protein_coding	putative nuclear RNA export factor SDE5%2C transcript variant X1	-
110637727	76.1497	0.997866	6.08573	1.56288e-11	4.81144e-10	LOC110637727	NW_018746497.1	260717	263415	-	2538	protein_coding	subtilisin-like protease SBT1.1	Peptidase_S8
110651794	456.897	46.9075	3.28053	1.56776e-11	4.82226e-10	LOC110651794	NW_018748624.1	13592	16929	-	3338	protein_coding	putative calcium-transporting ATPase 13%2C plasma membrane-type	Cation_ATPase_C
110638897	13.0257	182.64	-3.7968	1.60137e-11	4.92136e-10	LOC110638897	NW_018745693.1	378613	413517	-	1218	protein_coding	MADS-box transcription factor 23-like%2C transcript variant X2	K-box
110657237	19396.1	2456.17	2.98122	1.60927e-11	4.94135e-10	LOC110657237	NW_018745814.1	229359	233157	-	1948	protein_coding	omega-3 fatty acid desaturase%2C chloroplastic%2C transcript variant X2	-
110640588	50.0985	480.055	-3.25715	1.6216e-11	4.97488e-10	LOC110640588	NW_018746629.1	67770	68912	-	903	protein_coding	myb-related protein 308-like	Myb_DNA-binding
110644592	64.1261	1.38778e-17	9.00565	1.63003e-11	4.98343e-10	LOC110644592	NW_018746885.1	130024	131379	+	1356	protein_coding	protein FANTASTIC FOUR 1-like	-
110667117	64.1261	1.38778e-17	9.00565	1.63003e-11	4.98343e-10	LOC110667117	NW_018746049.1	1184224	1190424	-	845	lncRNA	uncharacterized LOC110667117	-
110667802	64.1261	1.38778e-17	9.00565	1.63003e-11	4.98343e-10	LOC110667802	NW_018746070.1	693481	695376	+	1774	protein_coding	linamarin synthase 2-like	UDPGT
110633440	64.1261	1.38778e-17	9.00565	1.63003e-11	4.98343e-10	LOC110633440	NW_018746325.1	12879	14811	+	1308	protein_coding	GDSL esterase/lipase 2-like	Lipase_GDSL
110673911	415.817	41.9174	3.30646	1.6564e-11	5.05967e-10	LOC110673911	NW_018746254.1	397161	398567	-	1064	protein_coding	probable WRKY transcription factor 40	WRKY
110633270	22.0435	255.497	-3.52744	1.67027e-11	5.09763e-10	LOC110633270	NW_018746319.1	559569	561264	-	1362	protein_coding	1-aminocyclopropane-1-carboxylate oxidase homolog 1-like	2OG-FeII_Oxy
110657002	478.941	49.9017	3.25945	1.68753e-11	5.14587e-10	LOC110657002	NW_018745807.1	452089	454629	-	1597	protein_coding	fasciclin-like arabinogalactan protein 1	-
110652928	1445.84	172.66	3.06498	1.72552e-11	5.25718e-10	LOC110652928	NW_018750608.1	556	2573	+	1947	protein_coding	cytochrome P450 78A7-like	p450
110653852	278.547	24.9507	3.47419	1.80571e-11	5.49677e-10	LOC110653852	NW_018745753.1	1232918	1234847	-	1930	protein_coding	protein ASPARTIC PROTEASE IN GUARD CELL 1-like	-
110659192	1771.48	214.578	3.04464	1.81789e-11	5.52908e-10	LOC110659192	NW_018745851.1	1298457	1303587	-	2077	protein_coding	lanC-like protein GCL1%2C transcript variant X2	-
110640219	165.325	10.9782	3.89732	1.85099e-11	5.62007e-10	LOC110640219	NW_018746612.1	259060	260475	+	1416	protein_coding	ethylene-responsive transcription factor ERF027-like	AP2
110652398	11.0218	164.676	-3.88604	1.85099e-11	5.62007e-10	LOC110652398	NW_018749335.1	5574	8168	-	1550	protein_coding	tyrosine-specific transport protein-like%2C transcript variant X1	-
110632873	8128.96	63592.9	-2.9677	1.85838e-11	5.63767e-10	LOC110632873	NW_018746309.1	500117	501584	-	934	protein_coding	auxin-repressed 12.5 kDa protein-like	-
110664490	43.0848	421.171	-3.28541	1.89112e-11	5.73206e-10	LOC110664490	NW_018745984.1	52249	53943	-	1291	protein_coding	homeobox-leucine zipper protein HAT22-like	Homeobox
110649730	727.429	81.8388	3.14999	1.90803e-11	5.77838e-10	LOC110649730	NW_018745739.1	2460512	2465524	-	2066	protein_coding	nucleobase-ascorbate transporter 2	-
novel.802	19.0375	229.548	-3.58323	1.91726e-11	5.80134e-10	-	NW_018747166.1	14751	15919	+	837	-	-	-
110669439	293.577	26.9468	3.43948	1.92362e-11	5.81562e-10	LOC110669439	NW_018746113.1	778198	791756	-	2678	pseudogene	-	-
110658705	451.888	46.9075	3.26463	1.9337e-11	5.8411e-10	LOC110658705	NW_018745843.1	743440	745744	-	1328	protein_coding	calcium uniporter protein 2%2C mitochondrial-like	-
110667594	75.1477	0.997866	6.06665	1.94396e-11	5.85707e-10	LOC110667594	NW_018746066.1	802203	803835	+	976	protein_coding	protein yippee-like At4g27745%2C transcript variant X3	-
110657911	75.1477	0.997866	6.06665	1.94396e-11	5.85707e-10	LOC110657911	NW_018745829.1	1769572	1773444	+	1921	pseudogene	-	-
110654367	75.1477	0.997866	6.06665	1.94396e-11	5.85707e-10	LOC110654367	NW_018745762.1	1487403	1491814	+	2193	protein_coding	probable WRKY transcription factor 72	WRKY
110656251	95.1871	2.99394	4.93345	1.94745e-11	5.8576e-10	LOC110656251	NW_018745794.1	386683	389023	-	1169	protein_coding	serine/threonine-protein kinase Aurora-3-like%2C transcript variant X2	Pkinase
110671073	95.1871	2.99394	4.93345	1.94745e-11	5.8576e-10	LOC110671073	NW_018746152.1	294856	297618	-	1378	protein_coding	cysteine synthase-like	PALP
110671551	1693.33	205.595	3.04121	1.98168e-11	5.95549e-10	LOC110671551	NW_018746170.1	414874	417112	-	1929	protein_coding	probable WRKY transcription factor 53	-
110637649	330.649	2666.75	-3.01123	1.98442e-11	5.95865e-10	LOC110637649	NW_018746493.1	105120	110487	+	2328	protein_coding	aldehyde dehydrogenase family 2 member B7%2C mitochondrial-like%2C transcript variant X2	Aldedh
110664138	10.0198	155.694	-3.94107	1.99461e-11	5.9751e-10	LOC110664138	NW_018745969.1	1343734	1346045	-	2312	protein_coding	dynamin-related protein 4C-like	-
110632135	10.0198	155.694	-3.94107	1.99461e-11	5.9751e-10	LOC110632135	NW_018746276.1	402979	404139	+	1161	protein_coding	thioredoxin-like protein CDSP32%2C chloroplastic	-
110659443	189.372	13.9723	3.74866	1.99497e-11	5.9751e-10	LOC110659443	NW_018745855.1	227779	230905	+	1691	protein_coding	serine carboxypeptidase-like 45	Peptidase_S10
110642771	139.274	7.98412	4.1035	2.03566e-11	6.09182e-10	LOC110642771	NW_018746765.1	40113	44209	-	1777	protein_coding	uncharacterized LOC110642771%2C transcript variant X2	-
110665666	521.023	55.8899	3.21781	2.06028e-11	6.16028e-10	LOC110665666	NW_018746013.1	1245251	1247685	-	1870	protein_coding	protein IQ-DOMAIN 1	-
110660946	11.0218	163.678	-3.87728	2.06663e-11	6.17404e-10	LOC110660946	NW_018745886.1	1502722	1510176	+	5116	protein_coding	ABC transporter C family member 4-like	ABC_tran
110640340	85.1674	1.9959	5.32955	2.07599e-11	6.19676e-10	LOC110640340	NW_018746618.1	114142	117057	+	1408	protein_coding	alcohol dehydrogenase-like 3	ADH_N
110663454	65.1281	590.837	-3.17895	2.0857e-11	6.2205e-10	LOC110663454	NW_018745951.1	621568	624665	-	3098	protein_coding	L-type lectin-domain containing receptor kinase IV.2-like	-
110668585	63.1241	1.38778e-17	8.98297	2.09311e-11	6.22681e-10	LOC110668585	NW_018745708.1	3539245	3547038	+	2245	protein_coding	notchless protein homolog%2C transcript variant X1	WD40
110644872	63.1241	1.38778e-17	8.98297	2.09311e-11	6.22681e-10	LOC110644872	NW_018746906.1	120561	124827	-	2148	protein_coding	F-box/kelch-repeat protein OR23-like	-
110634093	63.1241	1.38778e-17	8.98297	2.09311e-11	6.22681e-10	LOC110634093	NW_018746347.1	235179	238599	-	1884	protein_coding	IQ domain-containing protein IQM1-like	-
110646706	339.667	32.935	3.36148	2.10601e-11	6.25992e-10	LOC110646706	NW_018747087.1	98816	102718	-	1841	protein_coding	probable pectate lyase 12	-
110673595	684.344	76.8486	3.15255	2.12418e-11	6.30864e-10	LOC110673595	NW_018746246.1	231329	233130	-	1347	protein_coding	GDSL esterase/lipase At5g45910-like	Lipase_GDSL
110673641	323.636	30.939	3.38161	2.13316e-11	6.32997e-10	LOC110673641	NW_018746246.1	516044	520196	+	3042	protein_coding	glutamate receptor 2.9-like	ANF_receptor
110644490	409.805	41.9174	3.28546	2.18284e-11	6.47199e-10	LOC110644490	NW_018746879.1	14359	19208	+	1485	protein_coding	histidine protein methyltransferase 1 homolog%2C transcript variant X2	-
110668988	75.1477	665.69	-3.14493	2.27681e-11	6.74494e-10	LOC110668988	NW_018746099.1	600426	601822	+	1064	protein_coding	plasma membrane-associated cation-binding protein 1-like	-
110632051	27.0533	291.426	-3.42323	2.33118e-11	6.90023e-10	LOC110632051	NW_018746273.1	556348	560291	+	2687	protein_coding	WAT1-related protein At5g40240-like%2C transcript variant X1	DUF6
110659254	54.1064	502.012	-3.21089	2.3384e-11	6.9158e-10	LOC110659254	NW_018745701.1	2626243	2629933	+	1309	protein_coding	probable xyloglucan endotransglucosylase/hydrolase protein 30	-
110631636	533.047	57.8859	3.2002	2.3469e-11	6.93401e-10	LOC110631636	NW_018746263.1	514878	519513	+	1996	protein_coding	polygalacturonase At1g48100	-
110665258	26.0513	283.442	-3.43737	2.34848e-11	6.93401e-10	LOC110665258	NW_018746004.1	473301	475368	+	2068	pseudogene	-	-
110662799	12.0238	170.664	-3.81335	2.35997e-11	6.9621e-10	LOC110662799	NW_018745932.1	1253587	1259335	+	1558	protein_coding	uncharacterized LOC110662799	-
110649468	274.539	24.9507	3.45329	2.3654e-11	6.97231e-10	LOC110649468	NW_018747576.1	41050	41508	+	459	protein_coding	classical arabinogalactan protein 1-like	-
110665643	305.6	28.9429	3.39473	2.44084e-11	7.18869e-10	LOC110665643	NW_018746011.1	1134541	1136561	+	712	protein_coding	replication protein A 14 kDa subunit B-like%2C transcript variant X2	-
110670383	7.01394	128.747	-4.17412	2.48473e-11	7.31184e-10	LOC110670383	NW_018746133.1	313634	317091	+	1479	protein_coding	protein LIGHT-DEPENDENT SHORT HYPOCOTYLS 7%2C transcript variant X1	-
110649512	539.059	58.884	3.19177	2.49837e-11	7.34586e-10	LOC110649512	NW_018747592.1	324	1360	-	713	protein_coding	WRKY transcription factor 18-like	-
110670125	1719.38	211.584	3.02184	2.50145e-11	7.34881e-10	LOC110670125	NW_018746129.1	867863	869286	+	1322	protein_coding	HMG-Y-related protein B-like	-
110633064	4869.56	621.776	2.96907	2.56053e-11	7.51614e-10	LOC110633064	NW_018746314.1	216388	219611	+	2399	protein_coding	COBRA-like protein 7	-
110640594	242.476	20.9586	3.52438	2.61727e-11	7.67631e-10	LOC110640594	NW_018746629.1	290273	295059	-	1897	protein_coding	oxysterol-binding protein-related protein 3C-like	-
110639420	3957.77	504.008	2.97286	2.6195e-11	7.67649e-10	LOC110639420	NW_018746576.1	174798	177309	-	1008	protein_coding	protein TIFY 9-like	Zim
110649556	8266.23	1069.89	2.94961	2.65959e-11	7.78751e-10	LOC110649556	NW_018747602.1	21234	23563	-	1967	protein_coding	2-methylbutanal oxime monooxygenase%2C transcript variant X1	p450
110652207	116.228	976.079	-3.06867	2.6648e-11	7.79256e-10	LOC110652207	NW_018749076.1	5	1446	+	717	protein_coding	remorin 4.1-like	-
110671389	218.429	17.9645	3.59475	2.66573e-11	7.79256e-10	LOC110671389	NW_018746165.1	265077	266901	-	1333	protein_coding	aldose 1-epimerase-like%2C transcript variant X2	Aldose_epim
110639296	790.553	91.8192	3.10426	2.69261e-11	7.86388e-10	LOC110639296	NW_018745726.1	383515	384162	-	648	protein_coding	histone H3.2-like	Histone
110651076	1.38778e-17	61.8781	-8.95427	2.69457e-11	7.86388e-10	LOC110651076	NW_018748137.1	21709	23072	-	1364	protein_coding	probable carboxylesterase 18	Abhydrolase_3
110648034	850.671	99.8035	3.08984	2.78592e-11	8.12377e-10	LOC110648034	NW_018747285.1	72843	81001	+	4089	protein_coding	homeobox-leucine zipper protein ATHB-14-like%2C transcript variant X1	START
110648867	93.1831	2.99394	4.90279	2.79788e-11	8.1496e-10	LOC110648867	NW_018747443.1	61378	69824	+	831	protein_coding	uncharacterized LOC110648867	-
110667634	450.886	47.9056	3.23113	2.79939e-11	8.1496e-10	LOC110667634	NW_018746066.1	1137139	1141616	-	3202	protein_coding	receptor protein kinase-like protein At4g34220	Pkinase
110669849	888.745	104.794	3.0827	2.80805e-11	8.16808e-10	LOC110669849	NW_018746119.1	688866	693059	+	2908	protein_coding	amino acid transporter AVT6A-like%2C transcript variant X2	-
110640560	388.764	39.9213	3.27961	2.82288e-11	8.20446e-10	LOC110640560	NW_018745728.1	2380270	2383657	+	1878	protein_coding	transcription activator GLK2-like%2C transcript variant X1	Myb_DNA-binding
110641680	81.1595	701.619	-3.1099	3.03271e-11	8.80707e-10	LOC110641680	NW_018746696.1	299404	301345	+	1191	protein_coding	epoxide hydrolase A-like	Abhydrolase_1
110658892	142.28	1166.7	-3.03453	3.08009e-11	8.93732e-10	LOC110658892	NW_018745846.1	1629664	1631688	+	1471	protein_coding	ninja-family protein AFP3	-
110639836	2469.85	313.383	2.97792	3.08382e-11	8.9408e-10	LOC110639836	NW_018746596.1	355346	357611	-	1542	protein_coding	glyceraldehyde-3-phosphate dehydrogenase A%2C chloroplastic-like	-
110637270	2.0041	82.8369	-5.28425	3.09136e-11	8.95531e-10	LOC110637270	NW_018746483.1	11631	14998	-	2012	protein_coding	magnesium transporter MRS2-3-like%2C transcript variant X1	-
110652141	158.311	1288.46	-3.02382	3.12648e-11	9.04964e-10	LOC110652141	NW_018748984.1	4527	5698	+	1172	protein_coding	dehydration-responsive element-binding protein 3-like	AP2
110636168	152.299	9.9802	3.9149	3.1816e-11	9.20164e-10	LOC110636168	NW_018746433.1	238033	242654	-	3485	protein_coding	uncharacterized LOC110636168%2C transcript variant X2	-
110668818	559.098	4332.48	-2.95374	3.25034e-11	9.39277e-10	LOC110668818	NW_018746092.1	126135	127658	+	1086	protein_coding	endochitinase 2	-
110653598	308.606	29.9409	3.36014	3.26615e-11	9.43075e-10	LOC110653598	NW_018745749.1	2791530	2794746	+	2738	protein_coding	uncharacterized protein MAL13P1.304-like%2C transcript variant X1	-
110671053	1010.99	121.76	3.05234	3.28857e-11	9.48772e-10	LOC110671053	NW_018745713.1	1692575	1696055	+	2186	protein_coding	protein DETOXIFICATION 33-like%2C transcript variant X2	MatE
110672711	239.47	20.9586	3.50639	3.2961e-11	9.50168e-10	LOC110672711	NW_018746220.1	28539	32221	+	1347	protein_coding	DNA repair protein RAD51 homolog%2C transcript variant X1	-
novel.660	4.00804	100.802	-4.61002	3.37634e-11	9.72507e-10	-	NW_018746553.1	380962	385172	-	1267	-	-	-
110664291	515.011	56.8879	3.17559	3.4114e-11	9.81804e-10	LOC110664291	NW_018745977.1	1321983	1333735	+	1930	protein_coding	interactor of constitutive active ROPs 4-like%2C transcript variant X2	-
110662579	407.801	42.9154	3.24454	3.42429e-11	9.84713e-10	LOC110662579	NW_018745928.1	1014906	1022472	+	2140	protein_coding	serine/threonine-protein kinase Nek2-like	Pkinase
110640629	1.38778e-17	60.8801	-8.93086	3.47788e-11	9.99311e-10	LOC110640629	NW_018746630.1	62448	63910	-	984	pseudogene	-	-
110667960	151.297	9.9802	3.90538	3.58033e-11	1.02791e-09	LOC110667960	NW_018746075.1	756552	760765	+	1717	protein_coding	probable anion transporter 3%2C chloroplastic	MFS_1
110636667	778.529	91.8192	3.08215	3.60821e-11	1.03508e-09	LOC110636667	NW_018746455.1	40275	45733	-	3859	protein_coding	TMV resistance protein N-like	TIR
novel.566	175.344	12.9743	3.74364	3.61209e-11	1.03535e-09	-	NW_018746365.1	39313	41099	-	1471	-	-	-
110666624	230.453	19.9606	3.52101	3.62225e-11	1.03742e-09	LOC110666624	NW_018746036.1	1019560	1021738	+	1046	protein_coding	high mobility group B protein 7-like	HMG_box
110631881	306.602	29.9409	3.35075	3.68689e-11	1.05508e-09	LOC110631881	NW_018745692.1	5511590	5517677	+	2355	protein_coding	serine/threonine-protein kinase haspin homolog	-
110644802	29.0572	299.411	-3.35958	3.76065e-11	1.07453e-09	LOC110644802	NW_018746898.1	143517	145509	-	1416	protein_coding	probable protein phosphatase 2C 72	PP2C
110655802	679.334	78.8447	3.10501	3.76093e-11	1.07453e-09	LOC110655802	NW_018745788.1	177882	181292	+	2341	protein_coding	glutamyl-tRNA reductase 1%2C chloroplastic-like	-
110672029	82.1615	1.9959	5.27779	3.78133e-11	1.07861e-09	LOC110672029	NW_018746187.1	1643	11395	+	2225	protein_coding	membrane protein of ER body-like protein%2C transcript variant X1	-
110666427	82.1615	1.9959	5.27779	3.78133e-11	1.07861e-09	LOC110666427	NW_018746033.1	912836	915244	-	1715	protein_coding	acyl-lipid omega-3 desaturase (cytochrome b5)%2C endoplasmic reticulum-like	-
110656556	72.1418	0.997866	6.00785	3.78455e-11	1.07866e-09	LOC110656556	NW_018745799.1	542780	543655	+	876	protein_coding	uncharacterized LOC110656556	-
110634400	206.405	16.9665	3.59499	3.80553e-11	1.08376e-09	LOC110634400	NW_018746356.1	513099	514808	-	1710	protein_coding	F-box protein At4g18380-like	-
110656419	109.215	4.99001	4.41788	3.81051e-11	1.08431e-09	LOC110656419	NW_018745796.1	151931	155830	-	1674	protein_coding	cytochrome P450 714C2-like	p450
110647737	2909.71	375.262	2.95449	3.81744e-11	1.0854e-09	LOC110647737	NW_018747228.1	81282	83807	+	1261	protein_coding	lysine-rich arabinogalactan protein 18%2C transcript variant X3	-
110638441	290.571	27.9449	3.37241	3.83806e-11	1.09039e-09	LOC110638441	NW_018746525.1	95019	99122	+	1984	protein_coding	probable pectate lyase 8	-
110641519	854.678	6512.19	-2.92951	3.97837e-11	1.12935e-09	LOC110641519	NW_018746681.1	328119	330107	-	1085	protein_coding	probable E3 ubiquitin-protein ligase XERICO%2C transcript variant X1	-
110672946	23.0454	251.505	-3.44096	3.9832e-11	1.12981e-09	LOC110672946	NW_018746228.1	681404	683885	-	1796	protein_coding	isoflavone 3'-hydroxylase-like	p450
110663293	100.197	3.99198	4.60685	4.00264e-11	1.13441e-09	LOC110663293	NW_018745946.1	267344	274915	-	1906	protein_coding	serine carboxypeptidase 24-like	Peptidase_S10
110670057	158.311	10.9782	3.83483	4.04398e-11	1.14521e-09	LOC110670057	NW_018745711.1	1774617	1775283	-	667	protein_coding	uncharacterized LOC110670057	-
110658483	3134.15	406.201	2.94742	4.04847e-11	1.14557e-09	LOC110658483	NW_018745839.1	246	1015	+	770	pseudogene	-	Oxidored_FMN
110645477	2936.77	380.252	2.94879	4.09427e-11	1.1576e-09	LOC110645477	NW_018746961.1	21774	23693	+	1608	protein_coding	cytochrome b561 and DOMON domain-containing protein At5g47530-like	Cytochrom_B561
110633900	281.553	26.9468	3.37917	4.18537e-11	1.18241e-09	LOC110633900	NW_018746342.1	151919	156258	+	2762	protein_coding	uncharacterized LOC110633900%2C transcript variant X2	-
110631557	509	56.8879	3.15865	4.25913e-11	1.20228e-09	LOC110631557	NW_018746259.1	753473	765631	-	3256	protein_coding	TMV resistance protein N-like	NB-ARC
110658473	1597.14	201.603	2.98511	4.27388e-11	1.20549e-09	LOC110658473	NW_018745838.1	950135	952237	-	1089	protein_coding	5'-adenylylsulfate reductase 3%2C chloroplastic-like	-
110633914	554.088	62.8761	3.13699	4.28896e-11	1.20877e-09	LOC110633914	NW_018746342.1	330731	333838	-	2140	protein_coding	protein NETWORKED 4B	-
110659880	181.356	13.9723	3.68631	4.38199e-11	1.23401e-09	LOC110659880	NW_018745866.1	17562	18515	-	954	protein_coding	uncharacterized LOC110659880	-
110663023	133.262	7.98412	4.0399	4.4526e-11	1.2529e-09	LOC110663023	NW_018745937.1	1094570	1098420	-	1362	protein_coding	spindle and kinetochore-associated protein 1 homolog	-
110650069	60.1182	1.38778e-17	8.91273	4.50078e-11	1.26444e-09	LOC110650069	NW_018747748.1	15962	17128	+	1167	protein_coding	metalloendoproteinase 3-MMP-like	PG_binding_1
110655085	1.38778e-17	59.882	-8.90707	4.50078e-11	1.26444e-09	LOC110655085	NW_018745776.1	2270541	2277519	-	3914	protein_coding	putative ABC transporter B family member 8	ABC_membrane
110673685	667.311	5065.03	-2.92391	4.52455e-11	1.27011e-09	LOC110673685	NW_018746247.1	460140	461369	-	1132	protein_coding	uncharacterized LOC110673685	-
110652159	10506.6	1400.24	2.90744	4.55414e-11	1.2774e-09	LOC110652159	NW_018749008.1	11863	14175	-	1921	protein_coding	oxalate--CoA ligase-like	AMP-binding
110651853	409.805	3143.81	-2.93913	4.57645e-11	1.28264e-09	LOC110651853	NW_018748678.1	2473	5827	+	3160	protein_coding	EIN3-binding F-box protein 1-like	-
110635129	1447.84	182.64	2.98596	4.66439e-11	1.30625e-09	LOC110635129	NW_018746387.1	551359	553695	-	1664	protein_coding	CBS domain-containing protein CBSX5-like	-
110655479	686.348	80.8408	3.08382	4.70632e-11	1.31695e-09	LOC110655479	NW_018745783.1	828775	830027	-	1162	protein_coding	small heat shock protein%2C chloroplastic-like	-
110642173	2305.53	17229.1	-2.90161	4.73623e-11	1.32427e-09	LOC110642173	NW_018746724.1	85738	87773	+	1155	protein_coding	nicotinamidase 1-like%2C transcript variant X1	Isochorismatase
110671996	513.008	57.8859	3.14493	4.84971e-11	1.35493e-09	LOC110671996	NW_018746185.1	919445	923633	+	1399	protein_coding	carboxyvinyl-carboxyphosphonate phosphorylmutase%2C chloroplastic-like	-
110641316	90.1772	2.99394	4.85555	4.86596e-11	1.35839e-09	LOC110641316	NW_018746669.1	33558	37808	-	1843	protein_coding	denticleless protein homolog%2C transcript variant X2	-
110638392	271.533	25.9488	3.38111	4.90588e-11	1.36846e-09	LOC110638392	NW_018746523.1	180085	186279	-	1931	protein_coding	uncharacterized LOC110638392	-
110633248	65.1281	564.888	-3.11417	4.9107e-11	1.36872e-09	LOC110633248	NW_018746319.1	702547	707248	-	2899	protein_coding	cellulose synthase-like protein G2%2C transcript variant X1	-
110655321	1520.99	11357.7	-2.90048	4.96179e-11	1.38152e-09	LOC110655321	NW_018745697.1	591766	592978	-	967	protein_coding	uncharacterized LOC110655321	-
110642845	384.756	40.9193	3.22915	4.96443e-11	1.38152e-09	LOC110642845	NW_018746769.1	19766	22949	-	987	protein_coding	uncharacterized LOC110642845%2C transcript variant X2	-
110634380	25.0494	263.481	-3.38837	5.04449e-11	1.40269e-09	LOC110634380	NW_018746356.1	619749	623224	-	1833	pseudogene	-	-
110660359	342.673	2629.83	-2.93961	5.06607e-11	1.40759e-09	LOC110660359	NW_018745876.1	1675378	1677687	-	2213	protein_coding	protein FAF-like%2C chloroplastic	-
110653779	1657.25	211.584	2.96875	5.07753e-11	1.40917e-09	LOC110653779	NW_018745752.1	1268651	1270859	-	1330	protein_coding	glucan endo-1%2C3-beta-glucosidase%2C basic isoform-like	Glyco_hydro_17
110649993	421.828	45.9095	3.19629	5.08152e-11	1.40917e-09	LOC110649993	NW_018747729.1	45192	47104	-	1083	protein_coding	thymidine kinase a	TK
110651074	94.1851	780.464	-3.04908	5.08373e-11	1.40917e-09	LOC110651074	NW_018745694.1	2660376	2662325	+	1950	protein_coding	cytochrome P450 94A1-like	p450
110662887	46.0907	421.171	-3.18839	5.31286e-11	1.47153e-09	LOC110662887	NW_018745934.1	411009	413435	-	2189	protein_coding	glycosyltransferase family 92 protein RCOM_0530710	-
110666677	1859.65	239.529	2.95611	5.34244e-11	1.47856e-09	LOC110666677	NW_018746038.1	804695	814345	+	1920	protein_coding	NAD(H) kinase 1-like	NAD_kinase
110661281	2871.64	377.258	2.92784	5.43232e-11	1.50226e-09	LOC110661281	NW_018745892.1	1358890	1359749	-	860	protein_coding	17.3 kDa class I heat shock protein-like	-
110631730	10048.7	1351.34	2.89443	5.44165e-11	1.50367e-09	LOC110631730	NW_018746265.1	626427	628126	-	1446	protein_coding	DJ-1 protein homolog E-like	DJ-1_PfpI
110640930	961.889	118.766	3.01641	5.49703e-11	1.51778e-09	LOC110640930	NW_018745729.1	2607450	2610821	+	1540	pseudogene	-	zf-TAZ
110638311	3224.33	425.163	2.92254	5.53329e-11	1.5266e-09	LOC110638311	NW_018746519.1	310790	314098	+	2668	protein_coding	probable inactive receptor kinase At2g26730	Pkinase
110661175	98.193	3.99198	4.57774	5.64475e-11	1.55614e-09	LOC110661175	NW_018745889.1	21480	22975	-	1096	protein_coding	gamma-interferon-inducible-lysosomal thiol reductase-like	-
110651854	314.618	31.937	3.29523	5.66273e-11	1.55988e-09	LOC110651854	NW_018745742.1	2845447	2850254	-	2754	protein_coding	uncharacterized LOC110651854	PP2C
110638541	2.0041	79.8427	-5.23122	5.68531e-11	1.56488e-09	LOC110638541	NW_018745724.1	2935974	2936588	-	615	protein_coding	9-cis-epoxycarotenoid dioxygenase NCED3%2C chloroplastic-like	RPE65
110645509	1263.48	159.686	2.98311	5.70651e-11	1.56949e-09	LOC110645509	NW_018746963.1	3007	3746	+	740	protein_coding	zinc finger protein ZAT12-like	-
110665926	7.01394	122.758	-4.10547	5.73319e-11	1.5756e-09	LOC110665926	NW_018746022.1	706936	708962	+	1923	protein_coding	uncharacterized LOC110665926	-
110633180	209.411	17.9645	3.53396	5.7654e-11	1.58322e-09	LOC110633180	NW_018746318.1	168344	171135	+	1329	protein_coding	CRIB domain-containing protein RIC10-like%2C transcript variant X3	PBD
110635365	9.01787	138.727	-3.92478	5.81728e-11	1.59623e-09	LOC110635365	NW_018746397.1	484153	485791	-	1243	protein_coding	homeobox-leucine zipper protein HAT22-like	Homeobox
110634804	59.1162	1.38778e-17	8.88853	5.8403e-11	1.6013e-09	LOC110634804	NW_018746375.1	68011	75043	-	3569	protein_coding	rhamnogalacturonate lyase B-like%2C transcript variant X2	-
110640609	3141.17	415.183	2.9191	5.84945e-11	1.60257e-09	LOC110640609	NW_018746629.1	335963	338289	+	1289	protein_coding	expansin-A4-like	-
110638872	89.1753	2.99394	4.83946	5.86758e-11	1.60629e-09	LOC110638872	NW_018746547.1	421241	423975	-	1804	protein_coding	putative cyclin-A3-1	Cyclin_C
110656652	120.236	966.099	-3.00499	5.87815e-11	1.60794e-09	LOC110656652	NW_018745698.1	722578	723792	+	978	protein_coding	probable glutathione S-transferase parC	-
110663779	922.812	6850.52	-2.89194	5.90554e-11	1.61418e-09	LOC110663779	NW_018745959.1	647348	648800	-	1323	protein_coding	homeobox-leucine zipper protein ATHB-12-like	HALZ
110646221	172.339	1349.34	-2.96803	5.92173e-11	1.61736e-09	LOC110646221	NW_018747028.1	11601	15233	+	3195	protein_coding	scarecrow-like protein 30%2C transcript variant X3	GRAS
110637236	70.1379	0.997866	5.96728	5.96009e-11	1.62658e-09	LOC110637236	NW_018745722.1	448786	451765	-	1858	protein_coding	cytochrome P450 714C2-like%2C transcript variant X2	p450
110668954	169.333	1322.4	-2.9643	6.35432e-11	1.73283e-09	LOC110668954	NW_018746097.1	360269	361274	-	958	protein_coding	uncharacterized LOC110668954	-
110659503	282.555	2157.75	-2.93237	6.40163e-11	1.74438e-09	LOC110659503	NW_018745856.1	1358859	1360034	+	1039	pseudogene	-	Pkinase
110656309	5201.21	697.627	2.8981	6.42317e-11	1.7489e-09	LOC110656309	NW_018745794.1	1502174	1503879	-	1452	protein_coding	probable WRKY transcription factor 53	WRKY
110635983	114.224	5.98805	4.22537	6.46009e-11	1.7576e-09	LOC110635983	NW_018746425.1	543126	548858	+	3612	pseudogene	-	-
110644621	423.832	46.9075	3.17218	6.46701e-11	1.75813e-09	LOC110644621	NW_018745734.1	832993	835210	+	2135	protein_coding	rust resistance kinase Lr10-like	Pkinase
110643741	74.1458	622.775	-3.06814	6.48522e-11	1.7612e-09	LOC110643741	NW_018746827.1	227223	229084	-	1638	protein_coding	NAC transcription factor 56-like	NAM
110637569	960.887	119.764	3.00285	6.48828e-11	1.7612e-09	LOC110637569	NW_018746492.1	140300	142820	+	2334	protein_coding	uncharacterized LOC110637569	NB-ARC
110644513	259.51	1987.09	-2.93619	6.54256e-11	1.77458e-09	LOC110644513	NW_018746881.1	20949	25610	-	2774	protein_coding	probable linoleate 9S-lipoxygenase 5	Lipoxygenase
110633153	14.0277	176.652	-3.6428	6.5543e-11	1.77639e-09	LOC110633153	NW_018746316.1	151414	152566	+	1153	protein_coding	metalloendoproteinase 2-MMP-like	PG_binding_1
110670454	122.24	6.98609	4.10494	6.6082e-11	1.78963e-09	LOC110670454	NW_018746136.1	368985	369745	-	761	protein_coding	ethylene-responsive transcription factor ERF023-like	AP2
110652686	5204.22	699.623	2.89481	6.70549e-11	1.81459e-09	LOC110652686	NW_018749891.1	6013	7729	-	1717	protein_coding	arogenate dehydratase 3%2C chloroplastic-like	-
110653468	1691.32	219.568	2.9447	6.75611e-11	1.82689e-09	LOC110653468	NW_018745694.1	4591016	4592923	-	1908	protein_coding	aspartyl protease family protein 2-like	-
110634317	407.801	44.9115	3.17914	6.83404e-11	1.84655e-09	LOC110634317	NW_018746355.1	443364	446868	+	2512	protein_coding	F-box protein At5g49610-like%2C transcript variant X1	-
110634145	370.728	39.9213	3.2111	6.8609e-11	1.85239e-09	LOC110634145	NW_018746349.1	484693	491314	+	2358	protein_coding	probable potassium transporter 17%2C transcript variant X1	K_trans
110655021	237.466	21.9566	3.42755	6.94213e-11	1.87289e-09	LOC110655021	NW_018745775.1	1538222	1541313	+	1780	pseudogene	-	AP2
110646664	398.783	43.9134	3.17922	7.37109e-11	1.9871e-09	LOC110646664	NW_018745736.1	1959831	1961810	+	1980	pseudogene	-	AP2
110647549	137.27	8.98216	3.91515	7.50658e-11	2.02209e-09	LOC110647549	NW_018747200.1	3437	12968	+	4779	pseudogene	-	-
110654153	792.556	97.8074	3.01688	7.56188e-11	2.03543e-09	LOC110654153	NW_018745757.1	2620072	2653132	-	7313	protein_coding	DNA polymerase epsilon catalytic subunit A-like	DNA_pol_B_exo
110670285	368.724	39.9213	3.20328	7.58684e-11	2.04059e-09	LOC110670285	NW_018746133.1	250465	252073	-	1609	protein_coding	epidermis-specific secreted glycoprotein EP1-like	B_lectin
novel.114	58.1143	1.38778e-17	8.86392	7.59943e-11	2.04087e-09	-	NW_018745747.1	2869998	2871811	-	1680	-	PF04765:Protein of unknown function (DUF616)	-
110635953	58.1143	1.38778e-17	8.86392	7.59943e-11	2.04087e-09	LOC110635953	NW_018746424.1	202493	206130	-	1596	pseudogene	-	-
110646446	353.695	37.9252	3.21703	7.70296e-11	2.06711e-09	LOC110646446	NW_018747051.1	69687	72622	-	2936	protein_coding	putative serine/threonine-protein kinase-like protein CCR3	Pkinase
110672707	278.547	2107.85	-2.91922	7.71415e-11	2.06854e-09	LOC110672707	NW_018746220.1	733430	740333	+	3610	protein_coding	topless-related protein 1-like%2C transcript variant X1	-
110647965	391.769	2927.24	-2.90107	7.81155e-11	2.09307e-09	LOC110647965	NW_018747272.1	32990	40311	+	3601	protein_coding	ABC transporter G family member 22-like%2C transcript variant X2	-
110657388	956.879	120.762	2.98486	8.11489e-11	2.1727e-09	LOC110657388	NW_018745816.1	1397786	1398972	-	1016	protein_coding	stem-specific protein TSJT1-like	-
110663689	190.374	15.9684	3.56522	8.15203e-11	2.18099e-09	LOC110663689	NW_018745958.1	493102	493718	-	617	protein_coding	uncharacterized LOC110663689	-
110646035	149.293	1158.72	-2.95526	8.26436e-11	2.20937e-09	LOC110646035	NW_018747005.1	137692	141955	+	2285	protein_coding	two-component response regulator ARR11-like%2C transcript variant X1	Response_reg
110666310	535.051	62.8761	3.08656	8.28137e-11	2.21225e-09	LOC110666310	NW_018746033.1	75281	79016	+	1183	protein_coding	probable plastid-lipid-associated protein 7%2C chloroplastic	-
110653158	200.394	1527	-2.92901	8.41095e-11	2.24516e-09	LOC110653158	NW_018751622.1	684	1252	-	473	lncRNA	uncharacterized LOC110653158	-
110666959	197.388	16.9665	3.53058	8.55909e-11	2.28298e-09	LOC110666959	NW_018746045.1	857437	862862	+	2942	pseudogene	-	-
110644120	365.718	39.9213	3.19148	8.82874e-11	2.35313e-09	LOC110644120	NW_018746849.1	220232	223660	+	2293	protein_coding	endoglucanase 24-like%2C transcript variant X1	-
110671393	219.431	19.9606	3.45035	8.86477e-11	2.36095e-09	LOC110671393	NW_018746165.1	922410	925024	+	1404	protein_coding	GDSL esterase/lipase At4g10955-like	-
110656294	299.588	30.939	3.27026	8.93537e-11	2.37797e-09	LOC110656294	NW_018745794.1	1363620	1367277	-	2566	protein_coding	probable inactive receptor kinase At4g23740%2C transcript variant X2	Pkinase
110672490	189.372	15.9684	3.55762	8.96325e-11	2.38359e-09	LOC110672490	NW_018746214.1	808829	811318	+	2490	protein_coding	cell division control protein 45 homolog	-
110657342	985.936	125.752	2.96966	9.32841e-11	2.47883e-09	LOC110657342	NW_018745816.1	429197	433562	-	3316	protein_coding	probable xyloglucan glycosyltransferase 5	-
110640820	342.673	36.9272	3.20972	9.36887e-11	2.48771e-09	LOC110640820	NW_018746637.1	105411	121918	-	2276	protein_coding	stearoyl-[acyl-carrier-protein] 9-desaturase%2C chloroplastic-like%2C transcript variant X3	-
110673059	1157.27	8366.54	-2.85377	9.53208e-11	2.52915e-09	LOC110673059	NW_018746230.1	221491	242225	-	14880	protein_coding	titin%2C transcript variant X20	-
110635794	218.429	19.9606	3.44375	9.63112e-11	2.55351e-09	LOC110635794	NW_018746420.1	79478	84441	+	1583	protein_coding	deSI-like protein At4g17486%2C transcript variant X2	-
110671616	104.205	826.374	-2.98586	9.65122e-11	2.55692e-09	LOC110671616	NW_018746172.1	727833	787634	-	3045	protein_coding	disease resistance RPP13-like protein 4%2C transcript variant X1	NB-ARC
110636814	53.1044	458.099	-3.10576	9.81478e-11	2.59831e-09	LOC110636814	NW_018745721.1	1077617	1079730	-	1268	protein_coding	uncharacterized LOC110636814%2C transcript variant X1	-
110673883	173.341	13.9723	3.62114	9.86611e-11	2.60994e-09	LOC110673883	NW_018746254.1	360236	365583	-	2954	pseudogene	-	-
110651301	57.1123	1.38778e-17	8.83888	9.91633e-11	2.62126e-09	LOC110651301	NW_018748269.1	293	1305	-	1013	protein_coding	fasciclin-like arabinogalactan protein 12	-
110671213	545.07	3985.16	-2.86984	1.00395e-10	2.65184e-09	LOC110671213	NW_018746159.1	424274	427541	-	1133	protein_coding	tetraspanin-3-like	Tetraspannin
110665331	5794.38	798.429	2.85922	1.01581e-10	2.68116e-09	LOC110665331	NW_018745705.1	237922	240875	-	1905	protein_coding	omega-3 fatty acid desaturase%2C chloroplastic-like%2C transcript variant X1	-
110635628	1919.77	257.493	2.89772	1.01804e-10	2.68503e-09	LOC110635628	NW_018746413.1	572427	576738	-	2029	protein_coding	glucan endo-1%2C3-beta-glucosidase 2-like%2C transcript variant X1	Glyco_hydro_17
110658664	111.219	5.98805	4.18694	1.02136e-10	2.69179e-09	LOC110658664	NW_018745842.1	1878781	1887030	-	2520	protein_coding	uncharacterized LOC110658664%2C transcript variant X2	-
110659703	180.354	14.9704	3.57964	1.03774e-10	2.73089e-09	LOC110659703	NW_018745701.1	1294441	1295353	+	614	protein_coding	glucan endo-1%2C3-beta-D-glucosidase	-
110653972	180.354	14.9704	3.57964	1.03774e-10	2.73089e-09	LOC110653972	NW_018745756.1	1834333	1847946	+	4118	protein_coding	ABC transporter G family member 39-like	ABC2_membrane
novel.96	879.728	111.78	2.97499	1.04135e-10	2.73836e-09	-	NW_018745739.1	2276351	2277253	-	903	-	-	-
110664491	52.1025	449.116	-3.10461	1.05633e-10	2.77568e-09	LOC110664491	NW_018745984.1	54442	55932	-	1088	protein_coding	homeobox-leucine zipper protein HAT22-like	Homeobox
110639840	383.754	42.9154	3.15688	1.06336e-10	2.79206e-09	LOC110639840	NW_018746596.1	153305	164572	+	2549	pseudogene	-	-
110658977	187.368	15.9684	3.54228	1.08473e-10	2.84606e-09	LOC110658977	NW_018745848.1	743439	746161	-	2641	protein_coding	protein TOO MANY MOUTHS-like%2C transcript variant X2	-
110648167	157.309	11.9763	3.7015	1.0896e-10	2.85673e-09	LOC110648167	NW_018745737.1	1435385	1437876	+	1316	protein_coding	UDP-arabinopyranose mutase 1	-
110665218	22.0435	230.546	-3.37927	1.10703e-10	2.90026e-09	LOC110665218	NW_018746002.1	1145061	1149744	-	2653	protein_coding	zinc finger CCCH domain-containing protein 18-like%2C transcript variant X2	RRM_1
110654312	94.1851	3.99198	4.51769	1.13871e-10	2.97886e-09	LOC110654312	NW_018745762.1	1679434	1680540	-	1107	protein_coding	uncharacterized LOC110654312	-
110665566	94.1851	3.99198	4.51769	1.13871e-10	2.97886e-09	LOC110665566	NW_018746009.1	1085913	1092400	-	2836	protein_coding	probable serine/threonine-protein kinase mps1%2C transcript variant X2	Pkinase
110665033	302.594	31.937	3.23904	1.15961e-10	3.03129e-09	LOC110665033	NW_018745998.1	624400	628211	-	2578	protein_coding	inactive TPR repeat-containing thioredoxin TTL3-like	-
110643684	718.411	89.8231	2.99789	1.16562e-10	3.04474e-09	LOC110643684	NW_018746820.1	50899	53067	+	1746	protein_coding	cytochrome P450 705A22-like	p450
110672812	972.911	125.752	2.95047	1.19871e-10	3.12886e-09	LOC110672812	NW_018746225.1	171835	177661	+	3416	pseudogene	-	-
110653148	102.201	802.421	-2.97142	1.2079e-10	3.15053e-09	LOC110653148	NW_018751527.1	464	1025	-	466	lncRNA	uncharacterized LOC110653148	-
110668054	215.423	19.9606	3.42377	1.23709e-10	3.22427e-09	LOC110668054	NW_018746076.1	56254	60695	-	2590	protein_coding	uncharacterized LOC110668054%2C transcript variant X3	-
110668032	85.1674	2.99394	4.77321	1.25818e-10	3.27682e-09	LOC110668032	NW_018746076.1	919416	921132	-	1539	protein_coding	rubber cis-polyprenyltransferase HRT2-like%2C transcript variant X1	Prenyltransf
110649429	56.1103	1.38778e-17	8.8134	1.29769e-10	3.36981e-09	LOC110649429	NW_018747562.1	43073	44320	+	503	protein_coding	UPF0587 protein GA18326-like	-
110635210	56.1103	1.38778e-17	8.8134	1.29769e-10	3.36981e-09	LOC110635210	NW_018746391.1	422067	425409	+	840	protein_coding	uncharacterized LOC110635210	-
110664536	1.38778e-17	55.8899	-8.80775	1.29769e-10	3.36981e-09	LOC110664536	NW_018745986.1	707646	717594	-	3130	protein_coding	putative inactive cadmium/zinc-transporting ATPase HMA3	E1-E2_ATPase
110641336	56.1103	1.38778e-17	8.8134	1.29769e-10	3.36981e-09	LOC110641336	NW_018746670.1	178894	182746	+	1736	protein_coding	beta-glucosidase 18-like	Glyco_hydro_1
110663279	386.76	43.9134	3.13506	1.29939e-10	3.37174e-09	LOC110663279	NW_018745946.1	233468	234889	+	1126	protein_coding	transcription factor MYB36-like	Myb_DNA-binding
110658362	2.0041	75.8506	-5.15734	1.31152e-10	3.40072e-09	LOC110658362	NW_018745837.1	1000053	1001614	+	460	lncRNA	uncharacterized LOC110658362	-
110636807	8.01591	124.754	-3.93923	1.31386e-10	3.40428e-09	LOC110636807	NW_018746462.1	321133	321998	-	777	lncRNA	uncharacterized LOC110636807	-
110671847	720.415	90.8211	2.98599	1.33171e-10	3.44801e-09	LOC110671847	NW_018746180.1	168408	171042	+	1879	protein_coding	transcription factor bHLH137-like	HLH
110659238	492.968	58.884	3.06285	1.34084e-10	3.4691e-09	LOC110659238	NW_018745852.1	491677	495626	-	2806	protein_coding	uncharacterized LOC110659238	Lipase_3
110663148	7.01394	116.77	-4.0334	1.36062e-10	3.51673e-09	LOC110663148	NW_018745940.1	1228557	1230107	+	1551	protein_coding	cytochrome P450 94A2-like	p450
110642971	4.00804	92.8172	-4.49112	1.36124e-10	3.51673e-09	LOC110642971	NW_018745732.1	1977105	1981263	+	1342	protein_coding	probable carboxylesterase 15	Abhydrolase_3
110643742	2080.08	284.44	2.8699	1.37709e-10	3.55507e-09	LOC110643742	NW_018746827.1	177024	181595	-	4572	protein_coding	receptor-like protein kinase THESEUS 1%2C transcript variant X2	Pkinase_Tyr
110648644	101.199	4.99001	4.30804	1.3983e-10	3.60722e-09	LOC110648644	NW_018747396.1	1124	2663	+	1059	protein_coding	expansin-A8-like%2C transcript variant X2	-
110647239	228.449	21.9566	3.37173	1.4024e-10	3.61514e-09	LOC110647239	NW_018747155.1	1068	4752	-	1634	protein_coding	siroheme synthase-like	-
110673616	520.021	62.8761	3.04546	1.40898e-10	3.62947e-09	LOC110673616	NW_018746246.1	509870	513171	+	1780	protein_coding	glutamate receptor 3.4-like	Lig_chan
110655027	313.616	33.9331	3.2035	1.41615e-10	3.64527e-09	LOC110655027	NW_018745775.1	1635002	1640419	+	3101	protein_coding	cell wall protein RBR3-like%2C transcript variant X2	-
110662229	11876.3	1681.69	2.82001	1.43569e-10	3.69081e-09	LOC110662229	NW_018745920.1	1476104	1478417	+	1679	protein_coding	tubulin alpha-2 chain	Tubulin
110646847	132.26	8.98216	3.86157	1.43593e-10	3.69081e-09	LOC110646847	NW_018747104.1	82997	84357	+	1181	lncRNA	uncharacterized LOC110646847	RVT_2
110641222	31.0612	292.424	-3.22971	1.46669e-10	3.76713e-09	LOC110641222	NW_018746666.1	258845	260168	+	1324	protein_coding	zinc finger protein 1	-
110672685	1075.11	141.721	2.92225	1.47079e-10	3.77492e-09	LOC110672685	NW_018746220.1	853750	856856	-	1506	protein_coding	adenine phosphoribosyltransferase 5-like%2C transcript variant X2	-
110650048	7917.55	1120.79	2.82039	1.48901e-10	3.81892e-09	LOC110650048	NW_018747743.1	42940	45916	-	2977	protein_coding	arginine decarboxylase-like	-
110636909	191.376	16.9665	3.48599	1.49063e-10	3.82029e-09	LOC110636909	NW_018746469.1	42919	45511	-	1970	protein_coding	probable protein kinase At2g41970	Pkinase
110653551	84.1654	2.99394	4.75616	1.52805e-10	3.91053e-09	LOC110653551	NW_018745694.1	83755	87334	+	1602	protein_coding	WAT1-related protein At1g09380-like	DUF6
110655258	84.1654	2.99394	4.75616	1.52805e-10	3.91053e-09	LOC110655258	NW_018745781.1	29116	32348	+	1407	protein_coding	GDSL esterase/lipase At5g08460-like	Lipase_GDSL
110638279	473.931	3400.31	-2.84259	1.53128e-10	3.91594e-09	LOC110638279	NW_018746518.1	167219	168380	+	1007	protein_coding	protein MARD1-like	-
110632648	74.1458	594.83	-3.00192	1.5371e-10	3.928e-09	LOC110632648	NW_018745718.1	1174806	1177747	-	2309	protein_coding	jacalin-related lectin 3-like	-
110636951	2270.46	313.383	2.85649	1.55238e-10	3.96418e-09	LOC110636951	NW_018746470.1	509164	511612	+	1358	protein_coding	uncharacterized protein C24B11.05-like%2C transcript variant X2	-
110658464	64.1261	523.969	-3.02804	1.57103e-10	4.00891e-09	LOC110658464	NW_018745838.1	482602	486754	+	2920	protein_coding	homeobox protein BEL1 homolog	POX
110666085	116.228	6.98609	4.03226	1.57593e-10	4.01851e-09	LOC110666085	NW_018746026.1	1048316	1052201	-	1817	protein_coding	siroheme synthase-like	-
110642900	48.0946	411.191	-3.09256	1.59134e-10	4.05489e-09	LOC110642900	NW_018746775.1	276987	280611	-	1685	protein_coding	transcription factor bHLH30-like%2C transcript variant X2	HLH
110673536	664.305	83.8349	2.98434	1.59501e-10	4.06129e-09	LOC110673536	NW_018746243.1	375874	391792	+	1930	protein_coding	G-type lectin S-receptor-like serine/threonine-protein kinase LECRK1	Pkinase
110667089	353.695	39.9213	3.14327	1.6336e-10	4.15658e-09	LOC110667089	NW_018746048.1	578642	581776	+	1093	protein_coding	protein disulfide-isomerase SCO2-like	-
110645775	13966.4	1994.08	2.80809	1.65859e-10	4.21711e-09	LOC110645775	NW_018746982.1	145996	149711	+	2199	protein_coding	chitin-inducible gibberellin-responsive protein 1-like%2C transcript variant X1	GRAS
110645633	5255.32	741.541	2.82497	1.66388e-10	4.22752e-09	LOC110645633	NW_018746972.1	13162	15549	+	1714	protein_coding	aspartyl protease AED3-like	-
110660565	55.1084	1.38778e-17	8.78747	1.70322e-10	4.32127e-09	LOC110660565	NW_018745881.1	1662190	1664533	+	690	lncRNA	uncharacterized LOC110660565	-
110669923	1.38778e-17	54.8918	-8.78181	1.70322e-10	4.32127e-09	LOC110669923	NW_018746121.1	975053	975722	+	552	protein_coding	uncharacterized LOC110669923	-
110664800	100.197	773.478	-2.94696	1.72281e-10	4.36784e-09	LOC110664800	NW_018745993.1	802209	804825	-	1830	protein_coding	cellulose synthase-like protein G3	-
110642505	138.272	9.9802	3.77561	1.74916e-10	4.43145e-09	LOC110642505	NW_018746744.1	192727	193304	+	578	protein_coding	small acidic protein 1-like	-
110642624	1335.62	180.644	2.88542	1.7686e-10	4.47749e-09	LOC110642624	NW_018746751.1	18357	21046	+	2550	protein_coding	subtilisin-like protease SBT1.8	Peptidase_S8
110667708	351.691	39.9213	3.13507	1.81262e-10	4.58566e-09	LOC110667708	NW_018746067.1	592024	594502	+	1600	protein_coding	cyclin-dependent kinase B1-2-like	Pkinase
110644659	29.0572	274.46	-3.2341	1.87256e-10	4.73052e-09	LOC110644659	NW_018746889.1	36502	48554	-	2083	protein_coding	uncharacterized LOC110644659	-
110654210	29.0572	274.46	-3.2341	1.87256e-10	4.73052e-09	LOC110654210	NW_018745695.1	3608832	3610433	-	1602	protein_coding	basic leucine zipper 43-like	bZIP_1
110634363	6.01197	106.79	-4.12283	1.90578e-10	4.81101e-09	LOC110634363	NW_018746355.1	361272	361983	-	712	protein_coding	uncharacterized LOC110634363	-
110654304	6277.33	895.238	2.80963	1.9077e-10	4.81241e-09	LOC110654304	NW_018745761.1	2203253	2205717	-	1548	protein_coding	dnaJ protein homolog	DnaJ_C
110642754	65.1281	0.997866	5.86057	1.92545e-10	4.85372e-09	LOC110642754	NW_018746763.1	33942	35347	-	1295	protein_coding	feruloyl CoA ortho-hydroxylase 1-like	2OG-FeII_Oxy
110645831	91.1792	3.99198	4.47096	1.9526e-10	4.91517e-09	LOC110645831	NW_018745736.1	2725944	2726897	-	954	protein_coding	uncharacterized LOC110645831	-
110656954	91.1792	3.99198	4.47096	1.9526e-10	4.91517e-09	LOC110656954	NW_018745806.1	2124200	2127336	+	1809	protein_coding	E2F transcription factor-like E2FE	E2F_TDP
110671043	5.01	98.8054	-4.26803	1.95591e-10	4.91999e-09	LOC110671043	NW_018746151.1	178080	181490	+	840	protein_coding	bidirectional sugar transporter SWEET10-like	-
110661046	68.134	544.928	-2.99731	2.00009e-10	5.02753e-09	LOC110661046	NW_018745887.1	910344	912814	-	2091	protein_coding	probable nucleoredoxin 3%2C transcript variant X3	-
110640168	904.777	119.764	2.91606	2.01333e-10	5.05722e-09	LOC110640168	NW_018746608.1	253171	260697	+	3510	protein_coding	2-oxoglutarate dehydrogenase%2C mitochondrial-like	-
110650497	662.301	84.8329	2.96294	2.05242e-10	5.15175e-09	LOC110650497	NW_018747900.1	17403	20426	-	2087	protein_coding	uncharacterized LOC110650497	-
110662877	425.836	50.8997	3.06145	2.07305e-10	5.19984e-09	LOC110662877	NW_018745934.1	264820	272213	-	3077	protein_coding	lysine histidine transporter 1-like%2C transcript variant X3	Aa_trans
110634924	971.909	129.745	2.90394	2.09957e-10	5.26261e-09	LOC110634924	NW_018746381.1	603247	608077	+	1145	protein_coding	vacuolar protein sorting-associated protein 2 homolog 2	ESCRT-III
110639941	334.657	37.9252	3.13724	2.12724e-10	5.32821e-09	LOC110639941	NW_018746599.1	54999	62588	+	2753	protein_coding	uncharacterized LOC110639941%2C transcript variant X2	-
110661835	35.069	314.381	-3.15969	2.13559e-10	5.34265e-09	LOC110661835	NW_018745702.1	3344864	3347884	-	2390	protein_coding	uncharacterized LOC110661835%2C transcript variant X2	-
110668112	129.254	8.98216	3.82843	2.13603e-10	5.34265e-09	LOC110668112	NW_018746077.1	47949	53678	-	3446	protein_coding	uncharacterized LOC110668112%2C transcript variant X2	-
110662914	151.297	11.9763	3.64533	2.16015e-10	5.39916e-09	LOC110662914	NW_018745934.1	1193984	1196692	+	1609	protein_coding	TMV resistance protein N-like	TIR
110656477	493.97	60.8801	3.01778	2.18608e-10	5.46011e-09	LOC110656477	NW_018745797.1	717545	719366	+	887	protein_coding	profilin-2	-
110659988	54.1064	1.38778e-17	8.76106	2.24222e-10	5.59241e-09	LOC110659988	NW_018745867.1	400801	402751	-	1550	protein_coding	uncharacterized LOC110659988	-
110642410	54.1064	1.38778e-17	8.76106	2.24222e-10	5.59241e-09	LOC110642410	NW_018746735.1	141181	144069	-	2400	protein_coding	putative receptor-like protein kinase At3g47110	Pkinase
110669825	506.996	62.8761	3.00888	2.25323e-10	5.61048e-09	LOC110669825	NW_018746119.1	223739	229540	+	3294	protein_coding	protein NPGR1-like%2C transcript variant X1	-
110664070	91.1792	699.623	-2.93809	2.25358e-10	5.61048e-09	LOC110664070	NW_018745968.1	13470	14309	+	840	protein_coding	lachrymatory-factor synthase-like	-
110643493	215.423	20.9586	3.3538	2.25423e-10	5.61048e-09	LOC110643493	NW_018746810.1	72383	75953	-	3277	protein_coding	FT-interacting protein 1	C2
110635153	121.238	7.98412	3.90361	2.29682e-10	5.71247e-09	LOC110635153	NW_018746390.1	502715	508052	+	2061	protein_coding	protein ENDOSPERM DEFECTIVE 1-like	-
110631868	66.13	526.963	-2.99195	2.30965e-10	5.74035e-09	LOC110631868	NW_018746269.1	299022	303798	-	3483	protein_coding	21 kDa protein-like%2C transcript variant X4	-
110665247	92.1812	704.614	-2.93259	2.36832e-10	5.88203e-09	LOC110665247	NW_018746003.1	1202834	1207117	-	2478	protein_coding	protein SHORT-ROOT-like%2C transcript variant X2	GRAS
110631598	971.909	130.743	2.8929	2.39643e-10	5.94765e-09	LOC110631598	NW_018746262.1	60670	66944	-	1832	pseudogene	-	-
110646208	1.00214	63.8742	-5.82754	2.45076e-10	6.07824e-09	LOC110646208	NW_018747028.1	42254	45724	+	2427	lncRNA	uncharacterized LOC110646208	-
110667443	562.104	3907.31	-2.79699	2.5841e-10	6.40444e-09	LOC110667443	NW_018746062.1	128135	129185	+	961	protein_coding	histone H1	-
110633226	1451.85	201.603	2.84753	2.60155e-10	6.44316e-09	LOC110633226	NW_018746318.1	380020	383609	+	1908	protein_coding	glucose-6-phosphate/phosphate translocator 2%2C chloroplastic-like	-
110635649	33535.9	4915.33	2.77031	2.61327e-10	6.46765e-09	LOC110635649	NW_018745720.1	1934988	1937868	-	2352	protein_coding	heat shock cognate 70 kDa protein 2-like%2C transcript variant X1	HSP70
110652875	69.1359	543.93	-2.97364	2.61532e-10	6.46821e-09	LOC110652875	NW_018750444.1	93	4807	+	1725	protein_coding	beta-glucosidase 40	Glyco_hydro_1
110632659	105.207	5.98805	4.10686	2.61833e-10	6.47111e-09	LOC110632659	NW_018746301.1	209606	213777	-	1649	protein_coding	lysine histidine transporter-like 8	Aa_trans
110672803	120.236	7.98412	3.89165	2.64606e-10	6.53509e-09	LOC110672803	NW_018746224.1	84183	85940	-	1758	protein_coding	cytochrome P450 94B1-like	p450
110660578	25.0494	240.527	-3.25693	2.64971e-10	6.53953e-09	LOC110660578	NW_018745882.1	646983	647689	+	707	protein_coding	uncharacterized LOC110660578	-
110633132	234.461	23.9527	3.28433	2.65602e-10	6.55054e-09	LOC110633132	NW_018746315.1	60457	65552	+	1743	protein_coding	meiotic nuclear division protein 1 homolog%2C transcript variant X2	Mnd1
110638623	5416.64	785.454	2.7856	2.67671e-10	6.59694e-09	LOC110638623	NW_018746530.1	464189	467667	+	2800	protein_coding	uncharacterized LOC110638623	-
110645794	355.699	2497.09	-2.81108	2.69598e-10	6.63982e-09	LOC110645794	NW_018746983.1	171929	173332	-	1276	protein_coding	uncharacterized protein At4g22758-like	-
110656008	364.716	42.9154	3.0835	2.70415e-10	6.6553e-09	LOC110656008	NW_018745791.1	83	4471	-	2301	protein_coding	glucan endo-1%2C3-beta-glucosidase 13-like%2C transcript variant X2	Glyco_hydro_17
110648087	978.922	132.739	2.88143	2.72199e-10	6.69453e-09	LOC110648087	NW_018747292.1	53768	56101	+	1467	protein_coding	glyceraldehyde-3-phosphate dehydrogenase A%2C chloroplastic	-
110670940	848.667	113.776	2.89763	2.75982e-10	6.78285e-09	LOC110670940	NW_018746147.1	500325	504169	+	2200	protein_coding	sugar transporter ERD6-like 16%2C transcript variant X1	Sugar_tr
110666979	733.44	96.8094	2.91984	2.77866e-10	6.82442e-09	LOC110666979	NW_018745706.1	490871	495745	+	1886	protein_coding	protein LNK3-like	-
110657165	127.25	8.98216	3.80591	2.79305e-10	6.85499e-09	LOC110657165	NW_018745812.1	1596671	1597897	+	1227	protein_coding	carboxy-terminal domain RNA polymerase II polypeptide A small phosphatase 1-like	NIF
110643633	89.1753	3.99198	4.43895	2.81537e-10	6.90137e-09	LOC110643633	NW_018746816.1	131468	144727	-	1016	protein_coding	coenzyme Q-binding protein COQ10 homolog%2C mitochondrial-like	-
110641957	322.634	36.9272	3.12282	2.8178e-10	6.90137e-09	LOC110641957	NW_018746713.1	41085	48121	+	1944	protein_coding	uncharacterized LOC110641957%2C transcript variant X2	-
novel.80	37.073	323.364	-3.12043	2.8178e-10	6.90137e-09	-	NW_018745729.1	1949674	1950464	+	791	-	-	-
110669340	254.5	26.9468	3.2335	2.8261e-10	6.9169e-09	LOC110669340	NW_018746109.1	639460	642745	+	1874	protein_coding	beta-glucosidase 24-like	Glyco_hydro_1
110639859	308.606	34.9311	3.13861	2.85894e-10	6.99243e-09	LOC110639859	NW_018746596.1	348307	349843	+	1226	protein_coding	xyloglucan endotransglucosylase/hydrolase protein A	-
110637673	1430.81	199.607	2.84082	2.86375e-10	6.99936e-09	LOC110637673	NW_018746496.1	180296	182879	-	1822	protein_coding	transcription factor bHLH137-like	-
110661774	3414.71	493.03	2.7917	2.90973e-10	7.10682e-09	LOC110661774	NW_018745904.1	863907	865382	-	711	protein_coding	cucumber peeling cupredoxin-like	Cu_bind_like
110673551	53.1044	1.38778e-17	8.73415	2.96087e-10	7.22176e-09	LOC110673551	NW_018746243.1	607008	610841	-	1419	protein_coding	probable cinnamyl alcohol dehydrogenase 9	ADH_N
110671414	1.38778e-17	52.8958	-8.72849	2.96087e-10	7.22176e-09	LOC110671414	NW_018746165.1	863095	867589	-	1982	protein_coding	22.7 kDa class IV heat shock protein%2C transcript variant X1	-
110637859	273.537	29.9409	3.18619	2.96727e-10	7.23236e-09	LOC110637859	NW_018746503.1	289724	294626	+	3417	protein_coding	uncharacterized LOC110637859	-
110661277	8.01591	118.766	-3.86834	3.05078e-10	7.43079e-09	LOC110661277	NW_018745892.1	1353687	1356028	-	1708	protein_coding	7-deoxyloganetic acid glucosyltransferase-like	UDPGT
110660170	72.1418	1.9959	5.09046	3.11306e-10	7.57672e-09	LOC110660170	NW_018745870.1	156120	156920	-	731	protein_coding	PHD finger protein ALFIN-LIKE 1-like	PHD
110669301	1302.56	181.642	2.84132	3.11498e-10	7.57672e-09	LOC110669301	NW_018745710.1	496276	500440	+	1764	protein_coding	shaggy-related protein kinase epsilon%2C transcript variant X1	Pkinase
110664053	63.1241	0.997866	5.81557	3.12669e-10	7.58953e-09	LOC110664053	NW_018745967.1	429495	432784	+	1253	protein_coding	dolichol-phosphate mannosyltransferase subunit 1-like	Glycos_transf_2
110658188	63.1241	0.997866	5.81557	3.12669e-10	7.58953e-09	LOC110658188	NW_018745832.1	568891	572945	+	2154	lncRNA	uncharacterized LOC110658188	-
110673296	63.1241	0.997866	5.81557	3.12669e-10	7.58953e-09	LOC110673296	NW_018746238.1	365044	366642	-	1599	protein_coding	agmatine coumaroyltransferase-2-like	-
110663894	22.0435	217.572	-3.29575	3.1343e-10	7.60278e-09	LOC110663894	NW_018745965.1	172385	173414	-	947	protein_coding	myb-related protein 308-like%2C transcript variant X2	Myb_DNA-binding
110651243	272.535	29.9409	3.18089	3.16931e-10	7.68243e-09	LOC110651243	NW_018748232.1	4033	9182	+	2500	protein_coding	uncharacterized protein At1g04910-like%2C transcript variant X1	-
110645326	176.346	15.9684	3.45488	3.1785e-10	7.69942e-09	LOC110645326	NW_018746948.1	73478	99370	-	2587	protein_coding	uncharacterized LOC110645326%2C transcript variant X2	-
110662664	28.0553	258.491	-3.19807	3.22755e-10	7.81288e-09	LOC110662664	NW_018745930.1	506138	508905	+	2768	protein_coding	UDP-glycosyltransferase 73C5-like	UDPGT
110643481	1171.3	162.68	2.84705	3.30101e-10	7.98523e-09	LOC110643481	NW_018746809.1	167938	170395	-	1539	protein_coding	uncharacterized LOC110643481%2C transcript variant X2	-
110641711	111.219	6.98609	3.96877	3.32743e-10	8.04363e-09	LOC110641711	NW_018746697.1	304272	308738	-	3860	protein_coding	TMV resistance protein N-like	TIR
110668466	384.756	2663.76	-2.79105	3.33242e-10	8.05019e-09	LOC110668466	NW_018746086.1	320700	321641	-	752	protein_coding	thioredoxin H7-like	-
110668481	217.427	21.9566	3.30043	3.40147e-10	8.21139e-09	LOC110668481	NW_018746086.1	258045	264006	+	2774	protein_coding	hydroxyproline O-galactosyltransferase GALT4-like%2C transcript variant X1	Galactosyl_T
110665053	147.289	11.9763	3.60663	3.44408e-10	8.30858e-09	LOC110665053	NW_018745998.1	840295	848633	+	2910	protein_coding	protein NPG1-like%2C transcript variant X2	-
110631962	20.0395	202.601	-3.32966	3.45191e-10	8.32179e-09	LOC110631962	NW_018746272.1	422601	425129	+	1406	protein_coding	protein DMR6-LIKE OXYGENASE 2-like	2OG-FeII_Oxy
110648001	608.194	4153.83	-2.77158	3.48371e-10	8.39272e-09	LOC110648001	NW_018747281.1	43689	51446	+	4711	protein_coding	probable ubiquitin-conjugating enzyme E2 24%2C transcript variant X3	-
110666054	17.0336	181.642	-3.4051	3.5051e-10	8.4385e-09	LOC110666054	NW_018746025.1	1073993	1078041	-	3016	protein_coding	G-type lectin S-receptor-like serine/threonine-protein kinase At1g61390%2C transcript variant X3	Pkinase_Tyr
110645819	118.232	7.98412	3.86743	3.52017e-10	8.46326e-09	LOC110645819	NW_018746986.1	1410	6698	+	1223	protein_coding	uncharacterized LOC110645819%2C transcript variant X1	-
110656037	8.01591	117.768	-3.85618	3.52017e-10	8.46326e-09	LOC110656037	NW_018745791.1	2282816	2283864	+	971	lncRNA	uncharacterized LOC110656037%2C transcript variant X2	-
novel.175	445.876	3062.97	-2.77987	3.57014e-10	8.57756e-09	-	NW_018745794.1	1519651	1521084	+	1321	-	-	-
110641279	311.612	35.9291	3.11209	3.57468e-10	8.5797e-09	LOC110641279	NW_018746667.1	70076	75744	-	3628	protein_coding	uncharacterized protein At4g38062	-
110664496	453.891	56.8879	2.99338	3.57589e-10	8.5797e-09	LOC110664496	NW_018745984.1	601612	607604	-	1241	protein_coding	inositol-phosphate phosphatase-like	-
110634243	46.0907	379.254	-3.03719	3.70438e-10	8.88198e-09	LOC110634243	NW_018746353.1	218096	226882	+	4564	pseudogene	-	-
110658537	139.274	10.9782	3.65014	3.8324e-10	9.17277e-09	LOC110658537	NW_018745840.1	344801	347449	-	2011	protein_coding	uncharacterized LOC110658537	-
110673194	458.901	57.8859	2.98418	3.83254e-10	9.17277e-09	LOC110673194	NW_018746236.1	501582	507518	-	2370	protein_coding	leucine-rich repeat receptor-like serine/threonine-protein kinase At2g14510	-
110672668	18.0356	187.631	-3.36999	3.83345e-10	9.17277e-09	LOC110672668	NW_018746219.1	299398	302156	+	2014	protein_coding	laccase-17-like	-
110655462	767.507	103.796	2.88493	3.8523e-10	9.21164e-09	LOC110655462	NW_018745783.1	680413	682317	-	1599	protein_coding	probable pectate lyase 5	-
110673399	269.529	29.9409	3.1649	3.86566e-10	9.23734e-09	LOC110673399	NW_018746241.1	717402	723709	-	2313	protein_coding	auxin transporter-like protein 5%2C transcript variant X3	Aa_trans
110649907	71.1399	1.9959	5.07032	3.88217e-10	9.27051e-09	LOC110649907	NW_018747701.1	5280	7983	+	1352	protein_coding	protein STAY-GREEN LIKE%2C chloroplastic-like%2C transcript variant X1	-
110656909	471.927	59.882	2.97574	3.89715e-10	9.3e-09	LOC110656909	NW_018745806.1	65445	70591	+	4275	protein_coding	uncharacterized LOC110656909%2C transcript variant X3	DnaJ
110631780	1654.25	236.534	2.8054	3.91727e-10	9.34086e-09	LOC110631780	NW_018746268.1	761513	764889	-	2481	protein_coding	U-box domain-containing protein 15-like%2C transcript variant X2	U-box
110649836	52.1025	1.38778e-17	8.70674	3.9222e-10	9.34086e-09	LOC110649836	NW_018747686.1	14613	15793	-	1096	protein_coding	transcription repressor OFP8-like	-
110669015	1.38778e-17	51.8977	-8.70108	3.9222e-10	9.34086e-09	LOC110669015	NW_018746099.1	509456	510884	-	1429	protein_coding	probable purine permease 4	-
110661826	1073.11	149.705	2.84056	3.95146e-10	9.40421e-09	LOC110661826	NW_018745906.1	377239	383911	-	3274	protein_coding	DNA replication licensing factor MCM3-like	MCM
110672802	62.1222	0.997866	5.79253	3.99855e-10	9.49072e-09	LOC110672802	NW_018745692.1	5430710	5433757	-	1506	protein_coding	WAT1-related protein At1g09380-like	DUF6
110639473	62.1222	0.997866	5.79253	3.99855e-10	9.49072e-09	LOC110639473	NW_018746577.1	216320	219132	-	1286	protein_coding	putative 12-oxophytodienoate reductase 11	Oxidored_FMN
110654706	62.1222	0.997866	5.79253	3.99855e-10	9.49072e-09	LOC110654706	NW_018745769.1	1195034	1219110	-	1646	protein_coding	transmembrane protein 87A-like	-
110647206	1.00214	61.8781	-5.78183	3.99855e-10	9.49072e-09	LOC110647206	NW_018747150.1	105095	113990	-	1360	protein_coding	WAT1-related protein At5g07050-like	DUF6
110631964	3082.05	452.11	2.7688	4.05864e-10	9.62688e-09	LOC110631964	NW_018746272.1	61636	63105	-	1052	protein_coding	auxin-responsive protein IAA1-like	-
110660039	97.191	717.588	-2.88266	4.07329e-10	9.65514e-09	LOC110660039	NW_018745868.1	171205	175889	+	3870	protein_coding	receptor protein-tyrosine kinase CEPR2-like	-
110636987	1705.35	11390.6	-2.73961	4.11695e-10	9.75209e-09	LOC110636987	NW_018746470.1	303531	305753	-	1830	protein_coding	probable protein phosphatase 2C 24	PP2C
110663991	3.00607	78.8447	-4.65665	4.13092e-10	9.77864e-09	LOC110663991	NW_018745703.1	3655618	3656592	-	975	protein_coding	uncharacterized LOC110663991	-
110664721	124.244	896.236	-2.84945	4.24607e-10	1.00445e-08	LOC110664721	NW_018745991.1	1203041	1206532	+	3492	protein_coding	putative disease resistance protein RGA3	NB-ARC
110673228	131.258	9.9802	3.70058	4.28602e-10	1.01322e-08	LOC110673228	NW_018745715.1	3071173	3072467	-	980	protein_coding	phosphate transporter PHO1 homolog 3-like	-
110664673	173.341	15.9684	3.43009	4.29513e-10	1.01469e-08	LOC110664673	NW_018745990.1	1162199	1174823	+	1426	protein_coding	UPF0481 protein At3g47200-like	-
110642120	321.632	37.9252	3.07999	4.36367e-10	1.0302e-08	LOC110642120	NW_018746721.1	9335	11024	+	1690	protein_coding	putative UDP-rhamnose:rhamnosyltransferase 1	UDPGT
110639720	341.671	40.9193	3.05787	4.39135e-10	1.03604e-08	LOC110639720	NW_018746588.1	176271	184920	+	3341	protein_coding	TORTIFOLIA1-like protein 2%2C transcript variant X2	-
110671164	109.215	6.98609	3.94257	4.51453e-10	1.06439e-08	LOC110671164	NW_018746157.1	442360	445510	+	1937	pseudogene	-	Cyclin_C
110669075	129.254	926.178	-2.83988	4.52997e-10	1.06732e-08	LOC110669075	NW_018746101.1	630627	639175	+	1411	protein_coding	MADS-box protein SOC1-like%2C transcript variant X3	K-box
110646181	4147.14	615.788	2.75136	4.57138e-10	1.07636e-08	LOC110646181	NW_018747024.1	124750	126028	-	1104	protein_coding	probable xyloglucan endotransglucosylase/hydrolase protein 23	-
110650417	5.01	93.8153	-4.19336	4.61609e-10	1.08616e-08	LOC110650417	NW_018747866.1	17795	26539	-	938	protein_coding	uncharacterized LOC110650417	-
110632105	8.01591	115.772	-3.83154	4.69796e-10	1.10469e-08	LOC110632105	NW_018745718.1	2869025	2871681	+	2657	pseudogene	-	-
110638793	30.0592	267.474	-3.14821	4.72216e-10	1.10965e-08	LOC110638793	NW_018746543.1	224466	225409	+	938	protein_coding	uncharacterized LOC110638793%2C transcript variant X2	-
110651140	123.242	8.98216	3.75979	4.81613e-10	1.13097e-08	LOC110651140	NW_018745694.1	2720578	2722340	+	1671	protein_coding	berberine bridge enzyme-like 17	FAD_binding_4
110631711	151.297	12.9743	3.531	4.8931e-10	1.14829e-08	LOC110631711	NW_018746264.1	479579	483490	+	3483	protein_coding	uncharacterized LOC110631711	-
110641011	144.283	11.9763	3.5769	4.91399e-10	1.15242e-08	LOC110641011	NW_018745729.1	2962668	2965358	-	1496	protein_coding	transcription factor MYB41-like	Myb_DNA-binding
110634944	57.1123	446.122	-2.96282	4.94626e-10	1.15922e-08	LOC110634944	NW_018746381.1	3434	5825	-	1850	protein_coding	cytochrome P450 78A4-like	p450
110654775	325.64	38.9233	3.06049	5.06614e-10	1.18653e-08	LOC110654775	NW_018745696.1	2530573	2537277	-	4235	pseudogene	-	-
110648496	239.47	25.9488	3.19992	5.11427e-10	1.19701e-08	LOC110648496	NW_018747371.1	59503	60835	+	1055	protein_coding	secoisolariciresinol dehydrogenase-like	adh_short
110637109	61.1202	0.997866	5.76912	5.12595e-10	1.19895e-08	LOC110637109	NW_018746473.1	377403	381265	+	3450	protein_coding	protein NETWORKED 2A-like	-
110672204	784.541	5231.71	-2.73717	5.13319e-10	1.19985e-08	LOC110672204	NW_018746200.1	60337	62125	-	1670	protein_coding	early nodulin-like protein 2%2C transcript variant X2	Cu_bind_like
novel.385	51.1005	1.38778e-17	8.67879	5.21239e-10	1.21675e-08	-	NW_018746054.1	65035	74365	+	1526	-	-	-
110672083	51.1005	1.38778e-17	8.67879	5.21239e-10	1.21675e-08	LOC110672083	NW_018746190.1	828070	830121	-	1839	protein_coding	uncharacterized LOC110672083%2C transcript variant X2	-
110667126	108.213	6.98609	3.92928	5.26569e-10	1.22838e-08	LOC110667126	NW_018746050.1	1094175	1095859	-	1448	protein_coding	uncharacterized LOC110667126	-
110638815	58.1143	451.112	-2.95383	5.28115e-10	1.23041e-08	LOC110638815	NW_018746544.1	6663	7832	-	1016	protein_coding	dynein light chain LC6%2C flagellar outer arm-like	-
110667552	63.1241	484.047	-2.93641	5.28135e-10	1.23041e-08	LOC110667552	NW_018746064.1	520154	524164	-	1516	protein_coding	protein ABHD17B-like	-
110672288	198.39	19.9606	3.305	5.35854e-10	1.24757e-08	LOC110672288	NW_018745715.1	361409	366460	+	2423	protein_coding	sulfate transporter 3.1-like	Sulfate_transp
110653348	559.098	3736.65	-2.7403	5.38662e-10	1.25328e-08	LOC110653348	NW_018745745.1	1037950	1040336	+	1709	protein_coding	flavonoid 3'%2C5'-hydroxylase 2-like	p450
110672736	370.728	45.9095	3.01005	5.45387e-10	1.2681e-08	LOC110672736	NW_018746220.1	834878	835746	+	869	protein_coding	14 kDa proline-rich protein DC2.15-like	-
110663294	614.206	82.8369	2.88849	5.57226e-10	1.29477e-08	LOC110663294	NW_018745946.1	406172	408610	-	2130	protein_coding	L-ascorbate oxidase-like	-
110638745	64.1261	489.038	-2.92853	5.60456e-10	1.30142e-08	LOC110638745	NW_018746542.1	270887	274694	+	2817	protein_coding	uncharacterized LOC110638745%2C transcript variant X1	-
110655790	38.0749	317.375	-3.05512	5.78332e-10	1.34205e-08	LOC110655790	NW_018745788.1	3078	7210	-	3687	protein_coding	receptor protein-tyrosine kinase CEPR1-like	Pkinase
110631497	5325.46	805.415	2.72491	5.86912e-10	1.36107e-08	LOC110631497	NW_018746257.1	242576	244283	-	1142	protein_coding	non-classical arabinogalactan protein 31-like	-
110646647	122.24	867.293	-2.82554	5.91156e-10	1.37001e-08	LOC110646647	NW_018747075.1	101117	103764	-	1847	protein_coding	probable terpene synthase 6	-
110634489	283.557	1924.21	-2.76202	5.9356e-10	1.37468e-08	LOC110634489	NW_018746359.1	582858	586033	+	3176	protein_coding	receptor-like protein kinase FERONIA	Pkinase_Tyr
110663603	85.1674	3.99198	4.3727	5.94772e-10	1.37658e-08	LOC110663603	NW_018745955.1	962484	966874	-	3210	protein_coding	potassium transporter 5%2C transcript variant X2	K_trans
110637184	675.326	4470.2	-2.72646	6.03576e-10	1.39605e-08	LOC110637184	NW_018746475.1	322900	329303	-	1606	protein_coding	glutamate decarboxylase 1-like	-
110636137	394.775	49.9017	2.98071	6.09301e-10	1.40836e-08	LOC110636137	NW_018746433.1	318879	321741	-	1135	protein_coding	rac-like GTP-binding protein ARAC7%2C transcript variant X1	Ras
110659704	107.211	6.98609	3.91588	6.14749e-10	1.42003e-08	LOC110659704	NW_018745691.1	4987676	4988753	-	970	protein_coding	probable glutathione S-transferase parC	GST_N
110636740	156.307	1085.86	-2.7954	6.22613e-10	1.43726e-08	LOC110636740	NW_018746458.1	182463	184210	+	854	protein_coding	RING-H2 finger protein ATL56-like	-
110672528	325.64	2190.69	-2.74957	6.29491e-10	1.45218e-08	LOC110672528	NW_018746214.1	700641	703859	-	1904	protein_coding	BTB/POZ and TAZ domain-containing protein 1-like%2C transcript variant X1	zf-TAZ
110645495	197.388	1352.34	-2.77557	6.30332e-10	1.45318e-08	LOC110645495	NW_018746962.1	164140	166052	-	1250	protein_coding	bidirectional sugar transporter SWEET10-like	-
110645970	135.266	10.9782	3.60805	6.31441e-10	1.45384e-08	LOC110645970	NW_018747000.1	50928	52471	+	1544	protein_coding	uncharacterized protein At3g28850-like	-
110669596	135.266	10.9782	3.60805	6.31441e-10	1.45384e-08	LOC110669596	NW_018746115.1	542517	543827	+	840	protein_coding	uncharacterized LOC110669596	-
110658727	9.01787	120.762	-3.7249	6.35179e-10	1.46149e-08	LOC110658727	NW_018745843.1	1038976	1040474	-	1499	protein_coding	protein JINGUBANG	-
110673934	236.464	25.9488	3.1817	6.39774e-10	1.47111e-08	LOC110673934	NW_018746255.1	570001	574386	-	2578	protein_coding	condensin-2 complex subunit H2-like	-
110637861	216.425	22.9547	3.23	6.4242e-10	1.47623e-08	LOC110637861	NW_018746503.1	299000	300038	-	1039	protein_coding	uncharacterized LOC110637861	-
110658041	665.307	4388.37	-2.72136	6.48111e-10	1.48834e-08	LOC110658041	NW_018745830.1	1092786	1095543	+	2212	protein_coding	heavy metal-associated isoprenylated plant protein 34-like%2C transcript variant X1	HMA
110661289	386.76	2581.92	-2.73854	6.55321e-10	1.50392e-08	LOC110661289	NW_018745892.1	1469613	1474084	+	3454	protein_coding	putative receptor-like protein kinase At3g47110%2C transcript variant X1	Pkinase_Tyr
110650396	92.1812	4.99001	4.17357	6.56143e-10	1.50483e-08	LOC110650396	NW_018747860.1	23094	29141	+	2784	protein_coding	glucose-1-phosphate adenylyltransferase large subunit 1-like%2C transcript variant X2	-
110633998	60.1182	0.997866	5.74532	6.58751e-10	1.50885e-08	LOC110633998	NW_018746346.1	394842	398697	-	1406	protein_coding	mitogen-activated protein kinase kinase 6	Pkinase
110672649	60.1182	0.997866	5.74532	6.58751e-10	1.50885e-08	LOC110672649	NW_018745715.1	658478	660714	-	1644	protein_coding	transcription factor bHLH57-like	HLH
110633676	209.411	21.9566	3.24627	6.60604e-10	1.51212e-08	LOC110633676	NW_018746334.1	165032	168050	+	1899	protein_coding	metal tolerance protein 4-like	-
110633868	135.266	945.14	-2.80359	6.76066e-10	1.54651e-08	LOC110633868	NW_018746340.1	401536	405389	-	2550	protein_coding	uncharacterized LOC110633868%2C transcript variant X2	-
110655856	6.01197	98.8054	-4.01086	6.95622e-10	1.59011e-08	LOC110655856	NW_018745789.1	1338338	1339031	+	694	protein_coding	auxin-responsive protein SAUR50-like	Auxin_inducible
110655720	639.255	87.827	2.86188	6.96028e-10	1.59011e-08	LOC110655720	NW_018745787.1	627102	652814	+	1998	protein_coding	beta-glucosidase BoGH3B-like	Glyco_hydro_3
110668494	404.795	51.8977	2.96042	7.00083e-10	1.59834e-08	LOC110668494	NW_018746086.1	277924	280313	-	2390	protein_coding	LEAF RUST 10 DISEASE-RESISTANCE LOCUS RECEPTOR-LIKE PROTEIN KINASE-like 1.5	Pkinase
110666639	134.264	10.9782	3.59734	7.16479e-10	1.63472e-08	LOC110666639	NW_018746037.1	440458	443862	-	2205	protein_coding	LEAF RUST 10 DISEASE-RESISTANCE LOCUS RECEPTOR-LIKE PROTEIN KINASE-like 2.4	Pkinase_Tyr
110657908	22.0435	207.591	-3.22805	7.18611e-10	1.63853e-08	LOC110657908	NW_018745829.1	1406794	1408597	-	1724	protein_coding	F-box protein At3g07870-like	F-box
110646818	127.25	9.9802	3.65589	7.25517e-10	1.65321e-08	LOC110646818	NW_018747101.1	109697	115834	+	3746	pseudogene	-	-
110642136	618.214	84.8329	2.86357	7.28397e-10	1.65816e-08	LOC110642136	NW_018746721.1	156382	162216	+	2827	protein_coding	DNA replication licensing factor MCM3-like	MCM
110665273	113.222	7.98412	3.80503	7.28754e-10	1.65816e-08	LOC110665273	NW_018746004.1	964010	969280	-	3506	protein_coding	probable inactive leucine-rich repeat receptor-like protein kinase At3g03770%2C transcript variant X2	Pkinase_Tyr
110670219	254.5	28.9429	3.13087	7.291e-10	1.65816e-08	LOC110670219	NW_018746130.1	201323	208182	-	3402	protein_coding	LRR receptor-like serine/threonine-protein kinase ERL2	Pkinase
110646744	120.236	8.98216	3.7242	7.30261e-10	1.65973e-08	LOC110646744	NW_018747092.1	47770	50417	+	1459	protein_coding	glycerophosphodiester phosphodiesterase GDPD1%2C chloroplastic-like%2C transcript variant X1	-
110640090	592.163	80.8408	2.87091	7.30957e-10	1.66025e-08	LOC110640090	NW_018746605.1	344832	346387	+	1556	protein_coding	anthocyanidin 3-O-glucosyltransferase 5-like	UDPGT
110657556	221.435	23.9527	3.20192	7.32768e-10	1.66329e-08	LOC110657556	NW_018745822.1	22890	38354	-	2285	protein_coding	probable apyrase 6	-
110668454	1728.39	257.493	2.74623	7.33251e-10	1.66332e-08	LOC110668454	NW_018746086.1	269705	271160	+	1110	protein_coding	glutathione S-transferase U17-like	-
110640615	1102.16	159.686	2.78607	7.35771e-10	1.66797e-08	LOC110640615	NW_018746629.1	102514	105132	-	1812	protein_coding	heavy metal-associated isoprenylated plant protein 37-like	HMA
110658660	26.0513	233.54	-3.15812	7.43564e-10	1.68455e-08	LOC110658660	NW_018745842.1	1814670	1819446	+	2522	protein_coding	cellulose synthase-like protein G3	-
110652289	181.356	17.9645	3.32658	7.44185e-10	1.68488e-08	LOC110652289	NW_018749190.1	432	4652	+	3942	protein_coding	putative calcium-transporting ATPase 13%2C plasma membrane-type%2C transcript variant X2	Cation_ATPase_C
110634074	41.0808	332.346	-3.01231	7.49096e-10	1.69491e-08	LOC110634074	NW_018746347.1	188347	193898	-	4478	protein_coding	putative disease resistance protein RGA3%2C transcript variant X3	NB-ARC
110658017	1312.58	192.621	2.76777	7.55661e-10	1.70867e-08	LOC110658017	NW_018745830.1	535058	535646	-	589	protein_coding	17.1 kDa class II heat shock protein-like	-
110665683	1891.71	283.442	2.73803	7.6012e-10	1.71766e-08	LOC110665683	NW_018746014.1	168538	171065	-	2368	protein_coding	probable glucan endo-1%2C3-beta-glucosidase A6	Glyco_hydro_17
110640685	2484.88	16021.5	-2.6887	7.75585e-10	1.75148e-08	LOC110640685	NW_018746632.1	321019	322813	+	1430	protein_coding	non-functional NADPH-dependent codeinone reductase 2-like%2C transcript variant X1	Aldo_ket_red
110661874	408.803	52.8958	2.94721	7.81824e-10	1.76354e-08	LOC110661874	NW_018745907.1	90294	104914	-	2561	protein_coding	origin of replication complex subunit 3%2C transcript variant X2	-
110669263	207.407	21.9566	3.23241	7.81923e-10	1.76354e-08	LOC110669263	NW_018746108.1	468802	472995	-	2019	protein_coding	dolichyl-diphosphooligosaccharide--protein glycosyltransferase subunit 1A-like	-
110667215	10027.7	1553.94	2.68989	7.89769e-10	1.7801e-08	LOC110667215	NW_018746054.1	18229	21494	+	1576	protein_coding	pectin acetylesterase 11-like%2C transcript variant X1	-
110644047	6986.72	1080.87	2.69228	7.96366e-10	1.79383e-08	LOC110644047	NW_018746842.1	41493	45915	+	1587	protein_coding	12-oxophytodienoate reductase 3	Oxidored_FMN
110637904	18952.2	2945.21	2.68587	7.97131e-10	1.79441e-08	LOC110637904	NW_018746505.1	38476	40267	-	1179	protein_coding	tetraspanin-8-like	Tetraspannin
110657168	922.812	132.739	2.79628	8.08242e-10	1.81826e-08	LOC110657168	NW_018745812.1	1632175	1636606	-	2421	protein_coding	BES1/BZR1 homolog protein 4-like%2C transcript variant X2	-
110647897	336.661	41.9174	3.00191	8.1153e-10	1.8245e-08	LOC110647897	NW_018747260.1	9435	12213	+	1421	lncRNA	uncharacterized LOC110647897%2C transcript variant X1	-
110642982	915.798	131.741	2.79616	8.17616e-10	1.83701e-08	LOC110642982	NW_018746780.1	114779	116155	-	1267	protein_coding	heavy metal-associated isoprenylated plant protein 23	-
110650785	428.842	2820.45	-2.71705	8.20523e-10	1.84237e-08	LOC110650785	NW_018748006.1	16712	18829	+	1393	protein_coding	remorin 4.1-like	-
110644154	98.193	5.98805	4.00745	8.21646e-10	1.84372e-08	LOC110644154	NW_018746855.1	53886	56837	-	2935	protein_coding	LRR receptor-like serine/threonine-protein kinase GSO1%2C transcript variant X4	LRRNT_2
110651526	710.395	99.8035	2.82991	8.28289e-10	1.85745e-08	LOC110651526	NW_018748425.1	21974	23528	-	857	protein_coding	uncharacterized LOC110651526	-
110661261	119.234	8.98216	3.71214	8.40207e-10	1.88184e-08	LOC110661261	NW_018745892.1	734067	741187	+	2338	protein_coding	uncharacterized LOC110661261%2C transcript variant X3	-
110637361	264.52	30.939	3.09073	8.40232e-10	1.88184e-08	LOC110637361	NW_018746485.1	47652	53436	-	2111	protein_coding	kinesin-like protein KIN-4C%2C transcript variant X2	-
110666359	144.283	990.052	-2.77753	8.6452e-10	1.93501e-08	LOC110666359	NW_018746033.1	682792	686059	-	2562	protein_coding	uncharacterized LOC110666359	-
110667023	258.508	29.9409	3.1047	8.68833e-10	1.94344e-08	LOC110667023	NW_018746046.1	389047	391413	+	1047	protein_coding	heavy metal-associated isoprenylated plant protein 39-like	-
110647805	656.289	91.8192	2.83577	8.9072e-10	1.99113e-08	LOC110647805	NW_018747242.1	91831	93182	+	1155	protein_coding	protodermal factor 1	-
110636311	134.264	924.182	-2.78196	8.9959e-10	2.00969e-08	LOC110636311	NW_018746442.1	125781	129588	+	1872	protein_coding	vacuolar-processing enzyme	-
110658495	1159.28	170.664	2.76309	9.1687e-10	2.047e-08	LOC110658495	NW_018745839.1	570548	578877	+	3593	protein_coding	uncharacterized LOC110658495%2C transcript variant X3	-
110659535	1951.83	12478.4	-2.67646	9.21856e-10	2.05683e-08	LOC110659535	NW_018745856.1	1462349	1462678	+	330	protein_coding	repetitive proline-rich cell wall protein 2-like	-
110652065	49.0966	1.38778e-17	8.62122	9.29778e-10	2.07059e-08	LOC110652065	NW_018748912.1	11555	14011	-	1901	protein_coding	flowering time control protein FY-like%2C transcript variant X1	-
novel.14	1.38778e-17	48.9036	-8.61556	9.29778e-10	2.07059e-08	-	NW_018745696.1	2199580	2201137	+	1173	-	-	-
110657737	1.38778e-17	48.9036	-8.61556	9.29778e-10	2.07059e-08	LOC110657737	NW_018745827.1	896378	897121	-	744	protein_coding	RING-H2 finger protein ATL74-like	-
110650018	533.047	72.8565	2.86899	9.32745e-10	2.07589e-08	LOC110650018	NW_018747735.1	47499	48214	-	549	protein_coding	bark storage protein A-like	-
110638458	185.364	18.9625	3.28062	9.54316e-10	2.12256e-08	LOC110638458	NW_018746526.1	18667	24269	+	1600	protein_coding	uncharacterized protein At4g15545-like	-
110670191	1365.68	203.599	2.74506	9.59316e-10	2.13234e-08	LOC110670191	NW_018746130.1	505306	509597	-	2855	protein_coding	probable serine/threonine-protein kinase PBL1%2C transcript variant X1	Pkinase_Tyr
110633202	118.232	8.98216	3.69998	9.6744e-10	2.14904e-08	LOC110633202	NW_018746318.1	468306	469990	+	1685	protein_coding	cytochrome P450 77A3-like	p450
110658653	165.325	15.9684	3.36183	9.75425e-10	2.16542e-08	LOC110658653	NW_018745842.1	1011287	1014106	+	1505	protein_coding	uncharacterized LOC110658653%2C transcript variant X3	-
110635646	2005.94	305.399	2.71501	9.77834e-10	2.16941e-08	LOC110635646	NW_018746414.1	54570	55308	-	739	protein_coding	histone H4	-
110659553	145.285	12.9743	3.47255	9.79919e-10	2.17267e-08	LOC110659553	NW_018745691.1	4969990	4971296	-	1158	protein_coding	probable glutathione S-transferase	GST_N
110667212	111.219	7.98412	3.7793	9.80638e-10	2.1729e-08	LOC110667212	NW_018746053.1	137872	139334	-	1463	protein_coding	zinc-finger homeodomain protein 2-like	ZF-HD_dimer
110644660	116.228	805.415	-2.79145	9.85421e-10	2.18213e-08	LOC110644660	NW_018746889.1	55605	56534	-	930	protein_coding	uncharacterized LOC110644660	-
110647972	230.453	25.9488	3.14457	1.00701e-09	2.22853e-08	LOC110647972	NW_018745694.1	1747886	1767527	+	2563	protein_coding	uncharacterized LOC110647972%2C transcript variant X3	-
110633383	119.234	822.382	-2.78472	1.03164e-09	2.28161e-08	LOC110633383	NW_018745718.1	2847669	2851651	+	1944	lncRNA	uncharacterized LOC110633383%2C transcript variant X2	-
110655188	93.1831	656.708	-2.81545	1.03348e-09	2.28425e-08	LOC110655188	NW_018745697.1	496186	499343	-	1941	protein_coding	jacalin-related lectin 3-like	-
110645458	249.49	28.9429	3.1022	1.0358e-09	2.28795e-08	LOC110645458	NW_018746958.1	89072	94340	+	3151	protein_coding	mechanosensitive ion channel protein 10-like	-
110642637	27.0533	235.536	-3.1162	1.04306e-09	2.30254e-08	LOC110642637	NW_018746753.1	1805	5185	-	2372	protein_coding	uncharacterized LOC110642637	-
110671455	21332.9	3365.38	2.66419	1.04684e-09	2.30944e-08	LOC110671455	NW_018746167.1	891705	894845	-	1969	protein_coding	inositol-3-phosphate synthase	-
110659099	184.362	18.9625	3.2728	1.0482e-09	2.31098e-08	LOC110659099	NW_018745849.1	1404855	1408352	-	2516	protein_coding	uncharacterized LOC110659099	-
110639451	25.0494	222.562	-3.145	1.04884e-09	2.31098e-08	LOC110639451	NW_018746577.1	322879	325375	-	2218	protein_coding	uncharacterized LOC110639451%2C transcript variant X2	-
110643137	4217.28	655.71	2.68495	1.05506e-09	2.32324e-08	LOC110643137	NW_018746790.1	41057	44994	+	2558	protein_coding	chitin-inducible gibberellin-responsive protein 1-like%2C transcript variant X1	GRAS
110671068	82.1615	3.99198	4.32094	1.05761e-09	2.32635e-08	LOC110671068	NW_018746152.1	259989	261520	+	1276	protein_coding	uncharacterized LOC110671068	-
110664679	14.0277	150.703	-3.41378	1.05779e-09	2.32635e-08	LOC110664679	NW_018745990.1	1247703	1253438	+	3799	lncRNA	uncharacterized LOC110664679	-
110672149	369.726	47.9056	2.94491	1.07446e-09	2.36153e-08	LOC110672149	NW_018746197.1	911976	921787	-	4035	protein_coding	kinesin-like protein KIN-14J%2C transcript variant X1	Kinesin
110672919	592.163	82.8369	2.83578	1.08244e-09	2.37759e-08	LOC110672919	NW_018746227.1	250790	254904	-	1732	protein_coding	protein SAR DEFICIENT 1-like	-
110670642	124.244	9.9802	3.62143	1.08436e-09	2.38034e-08	LOC110670642	NW_018746140.1	223397	224906	-	1402	protein_coding	indole-3-acetic acid-induced protein ARG2-like%2C transcript variant X1	-
110659869	58.1143	0.997866	5.69651	1.09629e-09	2.40503e-08	LOC110659869	NW_018745866.1	42546	44754	-	2209	protein_coding	exocyst complex component EXO70B1-like	Exo70
110649299	1236.43	184.637	2.74259	1.09843e-09	2.40823e-08	LOC110649299	NW_018747534.1	49521	54203	+	2430	protein_coding	pyruvate kinase isozyme A%2C chloroplastic-like	PK
110637214	1217.39	181.642	2.74377	1.09943e-09	2.40893e-08	LOC110637214	NW_018746478.1	278093	291243	-	7652	protein_coding	kinesin-like protein KIN-12C%2C transcript variant X2	Kinesin
110656386	190.374	19.9606	3.24554	1.10014e-09	2.40898e-08	LOC110656386	NW_018745795.1	20467	21517	-	955	protein_coding	histone H1-like	-
110644280	89.1753	4.99001	4.1258	1.12218e-09	2.4542e-08	LOC110644280	NW_018746865.1	142874	146932	-	1573	protein_coding	B3 domain-containing protein Os01g0234100-like	B3
110649931	89.1753	4.99001	4.1258	1.12218e-09	2.4542e-08	LOC110649931	NW_018747709.1	33938	38982	-	2006	protein_coding	phosphatidylinositol/phosphatidylcholine transfer protein SFH3-like	CRAL_TRIO_N
novel.242	779.531	112.778	2.78775	1.13093e-09	2.47182e-08	-	NW_018745854.1	717158	719143	+	978	-	-	-
110657257	462.909	2985.13	-2.68866	1.13424e-09	2.47496e-08	LOC110657257	NW_018745814.1	1692454	1694028	-	1475	protein_coding	acidic mammalian chitinase-like	-
110635961	2267.45	349.313	2.69804	1.13427e-09	2.47496e-08	LOC110635961	NW_018746424.1	211511	213631	-	1945	pseudogene	-	-
110660618	91.1792	640.739	-2.81127	1.13447e-09	2.47496e-08	LOC110660618	NW_018745883.1	17570	21413	-	1420	protein_coding	syntaxin-71-like%2C transcript variant X2	SNARE
110648342	4287.42	669.682	2.67833	1.14216e-09	2.49021e-08	LOC110648342	NW_018747346.1	59843	64443	+	2317	protein_coding	calmodulin-binding protein 60 E-like%2C transcript variant X1	-
110661207	19.0375	182.64	-3.25365	1.15171e-09	2.50721e-08	LOC110661207	NW_018745890.1	1272336	1274643	-	1728	lncRNA	uncharacterized LOC110661207	-
110660767	103.203	6.98609	3.86098	1.1528e-09	2.50721e-08	LOC110660767	NW_018745884.1	969681	970358	+	582	lncRNA	uncharacterized LOC110660767	-
110673719	7.01394	102.798	-3.84974	1.1528e-09	2.50721e-08	LOC110673719	NW_018746250.1	804757	807045	-	1487	protein_coding	transcription factor MYB52-like	Myb_DNA-binding
110651624	7.01394	102.798	-3.84974	1.1528e-09	2.50721e-08	LOC110651624	NW_018748487.1	11594	15388	-	3605	pseudogene	-	-
110648078	323.636	40.9193	2.97967	1.15753e-09	2.51596e-08	LOC110648078	NW_018747291.1	74881	82232	-	3770	protein_coding	probable Histone-lysine N-methyltransferase ATXR5%2C transcript variant X18	PHD
110646157	342.673	43.9134	2.96052	1.16162e-09	2.52329e-08	LOC110646157	NW_018747020.1	8702	9452	-	751	protein_coding	17.9 kDa class II heat shock protein-like	-
110648948	74.1458	2.99394	4.57359	1.16267e-09	2.52403e-08	LOC110648948	NW_018747456.1	39704	41807	-	1433	protein_coding	serine/threonine-protein phosphatase PP1 isozyme 3-like	Metallophos
110637600	456.897	61.8781	2.88185	1.16372e-09	2.52476e-08	LOC110637600	NW_018746493.1	125092	127654	+	2431	protein_coding	U-box domain-containing protein 19	U-box
110661465	104.205	721.58	-2.79026	1.16543e-09	2.52691e-08	LOC110661465	NW_018745897.1	996261	998098	-	1731	protein_coding	cytochrome P450 CYP82D47-like	p450
110662437	412.811	2662.76	-2.689	1.19106e-09	2.58089e-08	LOC110662437	NW_018745926.1	489231	497830	-	2816	protein_coding	glucan endo-1%2C3-beta-glucosidase 14-like%2C transcript variant X5	Glyco_hydro_17
110652034	130.256	10.9782	3.55366	1.19503e-09	2.58792e-08	LOC110652034	NW_018748875.1	13716	15135	-	708	protein_coding	uncharacterized protein OsI_027940-like	-
110636705	5098.01	801.423	2.66911	1.19977e-09	2.59659e-08	LOC110636705	NW_018746456.1	355801	357045	-	1245	protein_coding	protein EXORDIUM-like%2C transcript variant X2	-
110636292	163.321	15.9684	3.34425	1.20231e-09	2.60049e-08	LOC110636292	NW_018746438.1	405331	410212	-	2687	protein_coding	receptor protein kinase-like protein ZAR1%2C transcript variant X2	Pkinase_Tyr
110661750	189.372	19.9606	3.23793	1.20532e-09	2.60542e-08	LOC110661750	NW_018745903.1	1136528	1138832	-	1940	protein_coding	GDSL esterase/lipase At1g09390-like%2C transcript variant X1	Lipase_GDSL
110655643	2780.46	432.15	2.68537	1.20965e-09	2.61317e-08	LOC110655643	NW_018745786.1	1632053	1634822	-	2183	protein_coding	uncharacterized LOC110655643	-
110640224	417.821	55.8899	2.89943	1.21662e-09	2.62662e-08	LOC110640224	NW_018745727.1	1047227	1048671	-	1115	protein_coding	transcription factor MYB4-like	Myb_DNA-binding
110653826	360.708	46.9075	2.9396	1.22299e-09	2.63877e-08	LOC110653826	NW_018745753.1	449585	458187	+	2070	protein_coding	cyclin-A2-4-like	Cyclin_C
110632190	30.0592	252.503	-3.06516	1.22669e-09	2.64514e-08	LOC110632190	NW_018745718.1	628158	637046	+	1961	protein_coding	pentatricopeptide repeat-containing protein At2g35130	-
110641419	48.0946	1.38778e-17	8.59155	1.2482e-09	2.68986e-08	LOC110641419	NW_018746674.1	160231	164853	+	1636	protein_coding	TOM1-like protein 1%2C transcript variant X2	-
110634251	5028.88	792.441	2.66567	1.25578e-09	2.70455e-08	LOC110634251	NW_018746354.1	303986	305798	+	1193	protein_coding	protein TIFY 10A-like	Zim
110645347	3205.29	502.012	2.67436	1.31277e-09	2.82558e-08	LOC110645347	NW_018746950.1	143512	151254	-	3909	protein_coding	U-box domain-containing protein 5-like%2C transcript variant X2	U-box
110656112	96.189	666.688	-2.79147	1.31884e-09	2.83691e-08	LOC110656112	NW_018745792.1	1844713	1849775	+	3504	protein_coding	homeobox protein BEL1 homolog%2C transcript variant X4	POX
110649807	88.1733	4.99001	4.10953	1.34535e-09	2.89218e-08	LOC110649807	NW_018747678.1	40858	41332	+	316	protein_coding	uncharacterized LOC110649807	-
110633563	7.01394	101.8	-3.83568	1.35227e-09	2.90528e-08	LOC110633563	NW_018746330.1	312819	314634	-	1731	protein_coding	zinc finger protein CONSTANS-LIKE 6-like	CCT
110644741	383.754	50.8997	2.91138	1.36018e-09	2.91978e-08	LOC110644741	NW_018746896.1	194944	196820	+	1538	protein_coding	GDSL esterase/lipase At1g29660-like%2C transcript variant X3	Lipase_GDSL
110659829	547.074	76.8486	2.82963	1.36067e-09	2.91978e-08	LOC110659829	NW_018745862.1	118065	121861	-	2087	protein_coding	MLO-like protein 12	-
110651488	95.1871	5.98805	3.96265	1.36286e-09	2.92092e-08	LOC110651488	NW_018748403.1	5543	7473	+	1364	protein_coding	putative phospholipid:diacylglycerol acyltransferase 2	-
110647120	95.1871	5.98805	3.96265	1.36286e-09	2.92092e-08	LOC110647120	NW_018747141.1	48410	50619	-	2210	protein_coding	L-type lectin-domain containing receptor kinase S.4-like	Pkinase
110671181	194.382	20.9586	3.20562	1.37332e-09	2.94157e-08	LOC110671181	NW_018746158.1	58905	62608	-	1773	protein_coding	transcription factor BHLH089-like	HLH
110661580	1089.14	163.678	2.73332	1.39585e-09	2.988e-08	LOC110661580	NW_018745901.1	691656	693633	+	1571	protein_coding	cytochrome b561 and DOMON domain-containing protein At5g47530-like	Cytochrom_B561
110631958	351.691	45.9095	2.93403	1.39909e-09	2.99315e-08	LOC110631958	NW_018746272.1	329138	342415	+	3687	protein_coding	regulator of telomere elongation helicase 1 homolog	-
110633433	57.1123	0.997866	5.67148	1.4198e-09	3.03193e-08	LOC110633433	NW_018746325.1	92248	93131	+	884	protein_coding	auxin-responsive protein SAUR50-like	Auxin_inducible
110658695	57.1123	0.997866	5.67148	1.4198e-09	3.03193e-08	LOC110658695	NW_018745843.1	1138335	1140142	-	1808	protein_coding	anthocyanidin 3-O-glucosyltransferase 2-like	UDPGT
novel.170	57.1123	0.997866	5.67148	1.4198e-09	3.03193e-08	-	NW_018745787.1	1732249	1733274	+	889	-	-	-
110668984	407.801	54.8918	2.89036	1.42866e-09	3.04902e-08	LOC110668984	NW_018746098.1	7955	9069	+	1020	protein_coding	endochitinase EP3-like	-
110660920	41.0808	320.37	-2.95939	1.44281e-09	3.07736e-08	LOC110660920	NW_018745886.1	1159183	1162290	-	2077	protein_coding	protein indeterminate-domain 2-like	-
110634642	187.368	19.9606	3.22259	1.44822e-09	3.08517e-08	LOC110634642	NW_018746366.1	551143	554096	-	999	protein_coding	proteasome subunit alpha type-5-like	Proteasome
110649909	187.368	19.9606	3.22259	1.44822e-09	3.08517e-08	LOC110649909	NW_018747702.1	1592	19971	+	4438	protein_coding	probable inactive leucine-rich repeat receptor kinase XIAO%2C transcript variant X2	LRRNT_2
110641443	263.518	31.937	3.03964	1.47319e-09	3.13648e-08	LOC110641443	NW_018746677.1	67193	72633	+	3251	protein_coding	uncharacterized LOC110641443	-
110666103	65.1281	1.9959	4.94318	1.52259e-09	3.23774e-08	LOC110666103	NW_018745705.1	2915446	2919613	+	3955	protein_coding	probable LRR receptor-like serine/threonine-protein kinase At4g36180	Pkinase_Tyr
110662128	65.1281	1.9959	4.94318	1.52259e-09	3.23774e-08	LOC110662128	NW_018745702.1	2570201	2571006	+	806	protein_coding	dirigent protein 22-like	-
110637447	31.0612	255.497	-3.03504	1.54418e-09	3.28168e-08	LOC110637447	NW_018746490.1	184580	187158	-	1978	pseudogene	-	p450
110667681	345.679	2208.65	-2.67522	1.56388e-09	3.32156e-08	LOC110667681	NW_018746067.1	332135	334085	+	1927	protein_coding	cytochrome P450 89A2-like%2C transcript variant X3	p450
110671483	111.219	752.519	-2.75695	1.59299e-09	3.38136e-08	LOC110671483	NW_018746168.1	532455	533239	+	630	protein_coding	basic blue protein-like	Cu_bind_like
110637323	728.431	106.79	2.76858	1.60171e-09	3.39782e-08	LOC110637323	NW_018746484.1	353910	356303	+	2160	protein_coding	3-ketoacyl-CoA synthase 11-like	-
110665903	94.1851	5.98805	3.94741	1.61684e-09	3.42786e-08	LOC110665903	NW_018746021.1	425245	426236	-	992	protein_coding	glycine-rich protein 5-like	-
110672189	30.0592	248.511	-3.04218	1.62181e-09	3.43505e-08	LOC110672189	NW_018746200.1	27981	30521	+	2263	protein_coding	VQ motif-containing protein 19-like%2C transcript variant X2	-
110656116	173.341	17.9645	3.26141	1.62218e-09	3.43505e-08	LOC110656116	NW_018745792.1	1890085	1894034	-	1876	protein_coding	mitogen-activated protein kinase homolog MMK2-like%2C transcript variant X1	Pkinase
110653773	497.978	69.8624	2.83127	1.63745e-09	3.46532e-08	LOC110653773	NW_018745752.1	885219	886880	+	1044	protein_coding	PLASMODESMATA CALLOSE-BINDING PROTEIN 5-like	-
110668953	21.0415	191.623	-3.17937	1.64212e-09	3.47312e-08	LOC110668953	NW_018746096.1	56787	66874	+	1527	lncRNA	uncharacterized LOC110668953%2C transcript variant X3	-
110669773	47.0926	1.38778e-17	8.56125	1.6816e-09	3.55024e-08	LOC110669773	NW_018746119.1	877885	879686	-	997	protein_coding	uncharacterized LOC110669773	-
110668320	1.38778e-17	46.9075	-8.5556	1.6816e-09	3.55024e-08	LOC110668320	NW_018746078.1	858902	861357	-	1902	protein_coding	ycf20-like protein	-
110668036	47.0926	1.38778e-17	8.56125	1.6816e-09	3.55024e-08	LOC110668036	NW_018746076.1	253321	257165	-	808	pseudogene	-	-
110666203	291.573	36.9272	2.97684	1.71101e-09	3.61018e-08	LOC110666203	NW_018746029.1	115266	116486	+	1047	protein_coding	F-box protein PP2-B15-like	F-box
110640044	114.224	8.98216	3.65028	1.71372e-09	3.61374e-08	LOC110640044	NW_018746602.1	129086	135334	-	3008	protein_coding	uncharacterized LOC110640044	-
110666817	97.191	662.696	-2.76787	1.7398e-09	3.66655e-08	LOC110666817	NW_018746042.1	1146916	1149782	-	1809	pseudogene	-	-
110631888	153.301	14.9704	3.34535	1.75541e-09	3.69723e-08	LOC110631888	NW_018746270.1	374510	376480	-	1971	protein_coding	receptor-like protein 51	-
110667189	1794.52	281.446	2.67213	1.7595e-09	3.70364e-08	LOC110667189	NW_018746053.1	1086055	1086695	+	641	protein_coding	histone H2B-like	Histone
110670069	254.5	30.939	3.03505	1.77119e-09	3.72383e-08	LOC110670069	NW_018746127.1	815449	819388	+	3109	protein_coding	homeobox-leucine zipper protein HDG11-like	START
110646507	254.5	30.939	3.03505	1.77119e-09	3.72383e-08	LOC110646507	NW_018747060.1	56228	58686	-	1207	protein_coding	uncharacterized LOC110646507%2C transcript variant X2	-
110639956	72.1418	2.99394	4.53412	1.78005e-09	3.738e-08	LOC110639956	NW_018746600.1	275348	276426	-	976	protein_coding	LOB domain-containing protein 38-like	-
110669098	72.1418	2.99394	4.53412	1.78005e-09	3.738e-08	LOC110669098	NW_018746102.1	50735	52167	+	1075	protein_coding	uncharacterized LOC110669098%2C transcript variant X2	-
110656470	109.215	735.553	-2.75026	1.78289e-09	3.74173e-08	LOC110656470	NW_018745797.1	225841	226745	+	719	protein_coding	heavy metal-associated isoprenylated plant protein 36	-
110649589	107.211	7.98412	3.72641	1.79415e-09	3.76314e-08	LOC110649589	NW_018747610.1	45206	46808	-	1520	protein_coding	cytochrome P450 78A7-like	p450
110639449	21.0415	190.625	-3.17184	1.79647e-09	3.76576e-08	LOC110639449	NW_018746577.1	62316	64675	+	2026	protein_coding	transcription repressor OFP2-like	-
110637557	216.425	24.9507	3.11033	1.82718e-09	3.82786e-08	LOC110637557	NW_018746492.1	415679	418735	+	2136	protein_coding	pectinesterase-like%2C transcript variant X2	-
110637428	8907.49	1444.16	2.62469	1.83081e-09	3.83321e-08	LOC110637428	NW_018746489.1	419030	425511	-	4670	protein_coding	heat shock protein 83%2C transcript variant X2	HATPase_c
110634368	2.0041	63.8742	-4.90985	1.92608e-09	4.03029e-08	LOC110634368	NW_018746355.1	555335	556824	+	813	lncRNA	uncharacterized LOC110634368%2C transcript variant X2	-
110651530	720.415	106.79	2.75261	1.95447e-09	4.08484e-08	LOC110651530	NW_018745694.1	4254110	4256468	-	1406	protein_coding	UDP-galactose/UDP-glucose transporter 4-like%2C transcript variant X3	-
110668129	720.415	106.79	2.75261	1.95447e-09	4.08484e-08	LOC110668129	NW_018746077.1	19811	28641	+	3836	protein_coding	uncharacterized LOC110668129%2C transcript variant X2	-
110635083	87.1713	596.826	-2.77362	1.9789e-09	4.13346e-08	LOC110635083	NW_018746387.1	309788	312848	+	1448	protein_coding	uncharacterized LOC110635083%2C transcript variant X2	-
110661188	2307.53	367.277	2.651	1.99397e-09	4.16249e-08	LOC110661188	NW_018745702.1	2646155	2650216	-	2387	protein_coding	transmembrane protein 53-like%2C transcript variant X4	-
110631569	1407.76	8641	-2.61769	2.00645e-09	4.18607e-08	LOC110631569	NW_018746260.1	793	4717	-	1471	protein_coding	thiol protease aleurain-like	Peptidase_C1
110651691	372.732	2343.39	-2.65198	2.01961e-09	4.21104e-08	LOC110651691	NW_018748542.1	7693	9963	-	1485	protein_coding	homeobox-leucine zipper protein HAT5-like	Homeobox
110663442	248.488	1585.88	-2.67342	2.02145e-09	4.21239e-08	LOC110663442	NW_018745951.1	228110	231030	-	1643	protein_coding	probable trehalose-phosphate phosphatase J	-
110638579	6306.38	1026.98	2.61826	2.06511e-09	4.30083e-08	LOC110638579	NW_018746529.1	382762	394774	-	6468	protein_coding	protein ROS1-like%2C transcript variant X1	-
110666180	183.36	19.9606	3.19142	2.09884e-09	4.3685e-08	LOC110666180	NW_018746029.1	957710	959659	-	897	protein_coding	lamin-like protein	Cu_bind_like
110642937	14.0277	144.715	-3.35533	2.10084e-09	4.36976e-08	LOC110642937	NW_018746776.1	260963	262147	-	504	protein_coding	early nodulin-93-like	-
110669447	126.248	833.36	-2.72147	2.10192e-09	4.36976e-08	LOC110669447	NW_018746114.1	367287	371665	-	2342	protein_coding	alpha-latrocrustotoxin-Lt1a-like	-
110645322	30.0592	244.519	-3.01883	2.15059e-09	4.46833e-08	LOC110645322	NW_018746948.1	10354	13407	-	1297	protein_coding	uncharacterized protein ycf36%2C transcript variant X3	-
110666041	373.734	50.8997	2.87322	2.17273e-09	4.51148e-08	LOC110666041	NW_018746025.1	917832	920336	-	1645	protein_coding	zinc finger protein ZAT4-like%2C transcript variant X1	-
110669559	1305.56	203.599	2.68012	2.17391e-09	4.51148e-08	LOC110669559	NW_018746115.1	372856	374319	-	1331	protein_coding	protein ODORANT1-like	Myb_DNA-binding
110641743	170.335	17.9645	3.23619	2.1859e-09	4.53369e-08	LOC110641743	NW_018746703.1	234040	235725	-	1270	protein_coding	11S globulin seed storage protein 2-like	-
110656242	195.384	21.9566	3.1463	2.20102e-09	4.56238e-08	LOC110656242	NW_018745794.1	294601	301475	-	3555	protein_coding	65-kDa microtubule-associated protein 4-like%2C transcript variant X1	-
110647330	71.1399	2.99394	4.51398	2.20844e-09	4.57506e-08	LOC110647330	NW_018747167.1	5305	6577	+	1160	protein_coding	pro-hevein-like	-
110671963	226.445	26.9468	3.06508	2.21799e-09	4.59217e-08	LOC110671963	NW_018746183.1	82963	88839	-	3077	protein_coding	BTB/POZ domain-containing protein NPY2-like	-
110669445	48.0946	355.301	-2.88186	2.24025e-09	4.63553e-08	LOC110669445	NW_018746114.1	378516	381296	+	2266	protein_coding	serine/threonine-protein phosphatase 6 regulatory ankyrin repeat subunit A-like%2C transcript variant X4	-
110646849	46.0907	1.38778e-17	8.53031	2.27371e-09	4.69103e-08	LOC110646849	NW_018747104.1	37700	38696	-	997	protein_coding	ethylene-responsive transcription factor ERF109-like	AP2
110660321	46.0907	1.38778e-17	8.53031	2.27371e-09	4.69103e-08	LOC110660321	NW_018745873.1	1261073	1263451	+	1936	lncRNA	uncharacterized LOC110660321	-
110670450	46.0907	1.38778e-17	8.53031	2.27371e-09	4.69103e-08	LOC110670450	NW_018746136.1	324885	327062	+	1244	pseudogene	-	-
110652922	46.0907	1.38778e-17	8.53031	2.27371e-09	4.69103e-08	LOC110652922	NW_018750595.1	1749	4881	+	460	protein_coding	ABC transporter G family member 12-like	-
novel.283	1.38778e-17	45.9095	-8.52465	2.27371e-09	4.69103e-08	-	NW_018745907.1	1140806	1148039	-	443	-	-	-
110655568	207.407	23.9527	3.10756	2.28784e-09	4.71745e-08	LOC110655568	NW_018745784.1	1994958	1996533	+	1576	protein_coding	glycine-rich cell wall structural protein	-
110660249	1677.29	266.476	2.65349	2.31956e-09	4.78006e-08	LOC110660249	NW_018745872.1	80462	82075	-	1614	protein_coding	leucine-rich repeat extensin-like protein 1	-
110646290	1324.6	207.591	2.67301	2.33742e-09	4.81406e-08	LOC110646290	NW_018747037.1	141193	145441	-	1968	protein_coding	transcription factor AS1-like	-
110651459	98.193	657.706	-2.74219	2.35322e-09	4.84377e-08	LOC110651459	NW_018748373.1	1868	5563	+	1893	protein_coding	ACT domain-containing protein ACR6-like%2C transcript variant X2	ACT
110639645	1535.01	242.523	2.66143	2.39296e-09	4.9227e-08	LOC110639645	NW_018746584.1	12119	14927	+	2717	protein_coding	subtilisin-like protease SBT1.8	Peptidase_S8
110658121	1.00214	54.8918	-5.60936	2.40073e-09	4.93008e-08	LOC110658121	NW_018745831.1	1700927	1702432	+	1121	pseudogene	-	ADH_zinc_N
110655062	55.1084	0.997866	5.62006	2.40073e-09	4.93008e-08	LOC110655062	NW_018745776.1	294297	295213	-	917	protein_coding	ethylene-responsive transcription factor ERF020	AP2
110645459	55.1084	0.997866	5.62006	2.40073e-09	4.93008e-08	LOC110645459	NW_018746958.1	81784	82914	+	611	lncRNA	uncharacterized LOC110645459	-
110643996	267.525	33.9331	2.97427	2.40462e-09	4.9352e-08	LOC110643996	NW_018746837.1	234744	238384	-	1929	protein_coding	transcription factor BHLH089-like%2C transcript variant X2	HLH
110660163	4712.25	769.486	2.61425	2.42652e-09	4.97678e-08	LOC110660163	NW_018745702.1	186358	189915	+	1573	protein_coding	peroxisomal adenine nucleotide carrier 1-like	Mito_carr
110667065	904.777	138.727	2.70421	2.4277e-09	4.97678e-08	LOC110667065	NW_018746048.1	55696	58909	-	1167	protein_coding	serine/threonine-protein kinase Aurora-1	Pkinase
110651303	105.207	7.98412	3.69922	2.43975e-09	4.9957e-08	LOC110651303	NW_018748271.1	13849	14639	+	535	protein_coding	multicystatin-like	-
110631600	105.207	7.98412	3.69922	2.43975e-09	4.9957e-08	LOC110631600	NW_018746262.1	482726	483638	-	913	protein_coding	probable calcium-binding protein CML41	-
110665393	63.1241	1.9959	4.89818	2.44185e-09	4.99709e-08	LOC110665393	NW_018746007.1	606687	608647	+	1003	protein_coding	uncharacterized LOC110665393	CCT
110659504	72.1418	499.018	-2.78805	2.45043e-09	5.01176e-08	LOC110659504	NW_018745856.1	1398123	1401118	-	2032	protein_coding	probable inorganic phosphate transporter 1-7%2C transcript variant X2	Sugar_tr
110661684	1900.73	304.401	2.64201	2.46081e-09	5.03008e-08	LOC110661684	NW_018745903.1	489728	493844	-	1956	protein_coding	uncharacterized calcium-binding protein At1g02270-like%2C transcript variant X2	Exo_endo_phos
110632876	117.23	770.484	-2.71512	2.47818e-09	5.06264e-08	LOC110632876	NW_018746309.1	425733	427893	-	1949	protein_coding	dof zinc finger protein DOF1.4-like	zf-Dof
110658486	284.559	1784.49	-2.64818	2.4926e-09	5.08917e-08	LOC110658486	NW_018745839.1	95240	98862	-	743	protein_coding	protein PHLOEM PROTEIN 2-LIKE A9-like	-
110671839	255.502	31.937	2.99509	2.52599e-09	5.15435e-08	LOC110671839	NW_018746180.1	123070	124340	-	869	protein_coding	acyl carrier protein 4%2C chloroplastic-like	PP-binding
110645664	388.764	53.8938	2.84782	2.53052e-09	5.16064e-08	LOC110645664	NW_018746974.1	159641	166434	-	3209	protein_coding	BTB/POZ domain-containing protein At1g30440-like	BTB
110631494	93.1831	623.773	-2.74124	2.6125e-09	5.32473e-08	LOC110631494	NW_018746257.1	254204	255446	-	922	protein_coding	transcription factor bHLH162-like%2C transcript variant X1	HLH
110653768	369.726	50.8997	2.85767	2.62654e-09	5.35028e-08	LOC110653768	NW_018745752.1	840169	844225	+	1569	protein_coding	ubiquinone/menaquinone biosynthesis C-methyltransferase UbiE-like%2C transcript variant X1	Methyltransf_11
110656380	1520.99	241.525	2.65414	2.62928e-09	5.35276e-08	LOC110656380	NW_018745795.1	73762	74534	+	773	protein_coding	uncharacterized LOC110656380	-
110634729	405.797	56.8879	2.83184	2.66653e-09	5.42547e-08	LOC110634729	NW_018745719.1	2016027	2017623	-	858	protein_coding	phospholipase A2-alpha	-
110652170	308.606	40.9193	2.91109	2.66991e-09	5.42923e-08	LOC110652170	NW_018749031.1	5432	9543	-	1744	protein_coding	lysosomal Pro-X carboxypeptidase	Peptidase_S28
110671598	197.388	1248.54	-2.66037	2.67448e-09	5.43539e-08	LOC110671598	NW_018746171.1	164317	166200	+	1403	protein_coding	cinnamoyl-CoA reductase-like SNL6	-
110639646	4153.16	680.661	2.60898	2.73333e-09	5.55181e-08	LOC110639646	NW_018745726.1	3167233	3171886	-	2577	protein_coding	bifunctional TH2 protein%2C mitochondrial-like	-
110652522	70.1379	2.99394	4.49355	2.74492e-09	5.57215e-08	LOC110652522	NW_018749534.1	9248	10687	-	957	lncRNA	uncharacterized LOC110652522%2C transcript variant X2	Pkinase
110636620	223.439	26.9468	3.04581	2.79321e-09	5.66692e-08	LOC110636620	NW_018746454.1	552967	553750	-	784	protein_coding	zinc finger protein ZAT11-like	-
110633340	117.23	9.9802	3.53769	2.83885e-09	5.7529e-08	LOC110633340	NW_018745718.1	2766401	2768492	-	1286	protein_coding	probable RNA-binding protein ARP1%2C transcript variant X2	RRM_1
110632518	117.23	9.9802	3.53769	2.83885e-09	5.7529e-08	LOC110632518	NW_018746295.1	154281	156408	-	1184	protein_coding	uncharacterized protein At3g17950-like	-
110636249	77.1517	3.99198	4.23031	2.84298e-09	5.75796e-08	LOC110636249	NW_018746435.1	273059	275487	+	1814	protein_coding	UDP-glucose 6-dehydrogenase 1-like	-
110664523	104.205	7.98412	3.68543	2.84893e-09	5.76672e-08	LOC110664523	NW_018745986.1	128745	132565	-	1677	protein_coding	RING-H2 finger protein ATL7-like%2C transcript variant X2	-
110647278	161.317	16.9665	3.23965	2.89352e-09	5.85028e-08	LOC110647278	NW_018747157.1	106159	107021	-	764	protein_coding	protodermal factor 1%2C transcript variant X2	-
110652622	161.317	16.9665	3.23965	2.89352e-09	5.85028e-08	LOC110652622	NW_018749737.1	3994	4745	-	619	protein_coding	MLP-like protein 28	-
110651357	167.329	17.9645	3.21052	2.95556e-09	5.9723e-08	LOC110651357	NW_018748309.1	1468	25417	-	3240	protein_coding	conserved oligomeric Golgi complex subunit 3-like%2C transcript variant X1	-
110643440	282.555	36.9272	2.93153	2.95842e-09	5.97465e-08	LOC110643440	NW_018746805.1	108386	112517	+	3004	protein_coding	KIN14B-interacting protein At4g14310-like	-
110666158	137.27	883.262	-2.68472	2.96531e-09	5.98515e-08	LOC110666158	NW_018746029.1	256717	260012	-	2051	protein_coding	cyclic dof factor 3	zf-Dof
110662665	11.0218	122.758	-3.46261	2.99876e-09	6.04922e-08	LOC110662665	NW_018745930.1	523606	525431	+	1826	protein_coding	UDP-glycosyltransferase 73C1-like%2C transcript variant X2	UDPGT
110661889	318.626	42.9154	2.88866	3.00251e-09	6.05108e-08	LOC110661889	NW_018745907.1	1029874	1039322	-	1968	protein_coding	uncharacterized LOC110661889%2C transcript variant X2	OTU
110651965	2131.19	346.318	2.62105	3.00311e-09	6.05108e-08	LOC110651965	NW_018748796.1	352	8221	+	2997	protein_coding	alpha-L-fucosidase 2-like	-
110659262	619.216	92.8172	2.73633	3.01524e-09	6.07206e-08	LOC110659262	NW_018745852.1	688930	695550	+	3491	pseudogene	-	-
110644290	462.909	66.8683	2.78903	3.04002e-09	6.11847e-08	LOC110644290	NW_018746865.1	168168	181868	+	3715	protein_coding	kinesin-like protein KIN-7O	Kinesin
110645346	45.0887	1.38778e-17	8.49869	3.08575e-09	6.18234e-08	LOC110645346	NW_018746950.1	140369	142508	-	1479	pseudogene	-	-
110647264	45.0887	1.38778e-17	8.49869	3.08575e-09	6.18234e-08	LOC110647264	NW_018747156.1	62872	66794	-	2700	protein_coding	uncharacterized LOC110647264%2C transcript variant X2	-
110665189	45.0887	1.38778e-17	8.49869	3.08575e-09	6.18234e-08	LOC110665189	NW_018745704.1	581756	584120	-	884	protein_coding	guanine nucleotide-binding protein subunit gamma 3-like%2C transcript variant X2	-
110654045	45.0887	1.38778e-17	8.49869	3.08575e-09	6.18234e-08	LOC110654045	NW_018745756.1	1478473	1482000	+	1274	protein_coding	ethylene-responsive transcription factor SHINE 2-like	-
110652942	45.0887	1.38778e-17	8.49869	3.08575e-09	6.18234e-08	LOC110652942	NW_018750658.1	3235	4528	-	1045	pseudogene	-	2OG-FeII_Oxy
110635962	1.38778e-17	44.9115	-8.49303	3.08575e-09	6.18234e-08	LOC110635962	NW_018745692.1	5295094	5295980	-	775	protein_coding	uncharacterized LOC110635962	-
110667604	1.38778e-17	44.9115	-8.49303	3.08575e-09	6.18234e-08	LOC110667604	NW_018746066.1	324517	330465	+	1269	protein_coding	truncated transcription factor CAULIFLOWER A-like%2C transcript variant X2	K-box
110659216	1.38778e-17	44.9115	-8.49303	3.08575e-09	6.18234e-08	LOC110659216	NW_018745852.1	926379	927212	+	834	protein_coding	zinc finger protein 4-like	-
110672376	4241.33	700.621	2.59759	3.13242e-09	6.26976e-08	LOC110672376	NW_018746209.1	71525	76187	+	1950	protein_coding	COBRA-like protein 2	-
110634471	54.1064	0.997866	5.59365	3.13479e-09	6.26976e-08	LOC110634471	NW_018746358.1	264637	279536	+	855	protein_coding	GLABRA2 expression modulator-like	GRAM
110632639	54.1064	0.997866	5.59365	3.13479e-09	6.26976e-08	LOC110632639	NW_018746300.1	26548	28672	+	2015	protein_coding	probable receptor-like protein kinase At1g11050	Pkinase_Tyr
110669163	191.376	21.9566	3.11642	3.13648e-09	6.26976e-08	LOC110669163	NW_018746107.1	864597	868642	-	1272	protein_coding	ras-related protein RABC2a-like%2C transcript variant X1	Ras
110669259	909.787	141.721	2.6814	3.14008e-09	6.27342e-08	LOC110669259	NW_018746108.1	430071	432021	-	1850	protein_coding	glucan endo-1%2C3-beta-glucosidase 12-like	Glyco_hydro_17
110641626	329.647	44.9115	2.8723	3.17581e-09	6.34121e-08	LOC110641626	NW_018746688.1	286917	295390	+	4349	protein_coding	protein BREAST CANCER SUSCEPTIBILITY 2 homolog B-like%2C transcript variant X3	-
110671514	215.423	1344.35	-2.64097	3.19018e-09	6.3663e-08	LOC110671514	NW_018746168.1	216621	218891	-	1969	protein_coding	BOI-related E3 ubiquitin-protein ligase 1-like	-
110660756	402.791	2463.15	-2.61203	3.19362e-09	6.36958e-08	LOC110660756	NW_018745884.1	851949	854934	+	1260	protein_coding	isoaspartyl peptidase/L-asparaginase 1%2C transcript variant X1	Asparaginase_2
110671305	2195.31	358.295	2.61478	3.19806e-09	6.37483e-08	LOC110671305	NW_018745713.1	3441198	3445344	-	2774	protein_coding	ankyrin repeat-containing protein At5g02620-like	-
110655203	25.0494	208.589	-3.05151	3.22118e-09	6.4173e-08	LOC110655203	NW_018745780.1	1647701	1649696	-	953	protein_coding	heavy metal-associated isoprenylated plant protein 30-like%2C transcript variant X1	-
110642314	101.199	663.694	-2.71182	3.25688e-09	6.48477e-08	LOC110642314	NW_018746730.1	29708	32623	+	2315	protein_coding	protein indeterminate-domain 7-like	-
110668334	913.795	142.719	2.67762	3.26301e-09	6.49083e-08	LOC110668334	NW_018746079.1	16774	26841	-	3106	protein_coding	histone-lysine N-methyltransferase CLF%2C transcript variant X1	SET
110673533	490.964	71.8585	2.77024	3.2636e-09	6.49083e-08	LOC110673533	NW_018746243.1	409838	412313	+	2167	protein_coding	G-type lectin S-receptor-like serine/threonine-protein kinase LECRK3	Pkinase
110645977	116.228	9.9802	3.52532	3.2668e-09	6.49355e-08	LOC110645977	NW_018747000.1	35403	40081	+	1132	protein_coding	alpha carbonic anhydrase 1%2C chloroplastic	-
110652382	166.327	17.9645	3.20187	3.27072e-09	6.49769e-08	LOC110652382	NW_018745743.1	2044113	2047812	-	2311	protein_coding	TORTIFOLIA1-like protein 2	-
110657773	251.494	31.937	2.9723	3.32142e-09	6.5947e-08	LOC110657773	NW_018745828.1	967363	968325	+	864	protein_coding	uncharacterized LOC110657773	-
110661350	319.628	1964.14	-2.61896	3.34294e-09	6.63081e-08	LOC110661350	NW_018745893.1	211437	212249	+	813	protein_coding	early nodulin-75-like	-
110658391	274.539	35.9291	2.92942	3.34336e-09	6.63081e-08	LOC110658391	NW_018745837.1	1074810	1079576	-	3707	protein_coding	A-kinase anchor protein 9%2C transcript variant X1	-
110642262	633.244	95.8113	2.72289	3.36876e-09	6.67743e-08	LOC110642262	NW_018745730.1	2562481	2564166	-	1686	protein_coding	mitogen-activated protein kinase kinase kinase 18-like	Pkinase
110652850	368.724	2252.57	-2.61055	3.39453e-09	6.72475e-08	LOC110652850	NW_018750386.1	3880	5721	-	1239	protein_coding	bark storage protein B-like	-
110643875	417.821	59.882	2.80011	3.44877e-09	6.82837e-08	LOC110643875	NW_018746832.1	188043	192371	-	3038	protein_coding	WD repeat-containing protein 44-like%2C transcript variant X1	-
110636762	2381.68	392.228	2.60183	3.59038e-09	7.10478e-08	LOC110636762	NW_018746459.1	275426	278384	-	1276	protein_coding	UDP-arabinopyranose mutase 3	-
110653588	96.189	6.98609	3.75957	3.5981e-09	7.11607e-08	LOC110653588	NW_018745749.1	2790101	2791430	+	829	protein_coding	uncharacterized LOC110653588	-
110641051	1372.7	8158.95	-2.57126	3.6132e-09	7.14193e-08	LOC110641051	NW_018746653.1	30301	30808	-	330	lncRNA	uncharacterized LOC110641051	-
110640966	88.1733	581.855	-2.72052	3.73508e-09	7.37872e-08	LOC110640966	NW_018746646.1	107819	109732	+	1717	protein_coding	transcription factor DIVARICATA-like%2C transcript variant X2	Myb_DNA-binding
110634217	39.0769	291.426	-2.89476	3.7733e-09	7.45005e-08	LOC110634217	NW_018746352.1	264820	267749	-	2138	protein_coding	cytochrome P450 86B1-like	p450
110670109	74.1458	498.02	-2.7457	3.88495e-09	7.66622e-08	LOC110670109	NW_018745711.1	3549000	3554550	+	2169	protein_coding	uncharacterized LOC110670109	-
110634665	604.187	91.8192	2.71646	3.92204e-09	7.73508e-08	LOC110634665	NW_018746366.1	511393	514094	+	2702	protein_coding	subtilisin-like protease SBT1.5	Peptidase_S8
110635437	61.1202	1.9959	4.85173	3.95117e-09	7.78819e-08	LOC110635437	NW_018746403.1	122945	124356	+	1052	protein_coding	transcription factor bHLH92-like%2C transcript variant X1	-
110652466	3485.85	581.855	2.58252	3.96928e-09	7.81953e-08	LOC110652466	NW_018749445.1	2549	6778	-	1413	protein_coding	oleoyl-acyl carrier protein thioesterase 1%2C chloroplastic-like	-
110669739	938.844	148.707	2.65739	3.99529e-09	7.86638e-08	LOC110669739	NW_018746118.1	327061	328026	-	966	protein_coding	21 kDa protein-like	-
110667077	609.196	92.8172	2.71279	4.02594e-09	7.92232e-08	LOC110667077	NW_018745692.1	2194156	2199990	+	2696	protein_coding	65-kDa microtubule-associated protein 3-like%2C transcript variant X7	-
110666138	35.069	266.476	-2.92128	4.05392e-09	7.97293e-08	LOC110666138	NW_018746029.1	79336	86757	-	3742	protein_coding	phospholipase D zeta 1-like%2C transcript variant X2	-
110661474	127.25	11.9763	3.39583	4.05621e-09	7.973e-08	LOC110661474	NW_018745897.1	1140326	1144441	-	1964	protein_coding	uncharacterized LOC110661474	-
110659761	182.358	20.9586	3.11356	4.08917e-09	8.03331e-08	LOC110659761	NW_018745859.1	1791098	1794970	-	3594	protein_coding	formin-like protein 11	FH2
110670038	53.1044	0.997866	5.56674	4.10498e-09	8.0599e-08	LOC110670038	NW_018746124.1	531443	534654	-	1827	protein_coding	probable terpene synthase 3	-
110660596	133.262	12.9743	3.34803	4.16349e-09	8.17023e-08	LOC110660596	NW_018745883.1	158860	166432	-	2209	pseudogene	-	-
110637325	3417.71	571.875	2.579	4.1659e-09	8.17043e-08	LOC110637325	NW_018746484.1	459330	462075	+	1638	protein_coding	uncharacterized LOC110637325	-
110634733	44.0867	1.38778e-17	8.46635	4.20377e-09	8.24014e-08	LOC110634733	NW_018746371.1	637318	638128	-	811	pseudogene	-	-
110644523	300.59	40.9193	2.87314	4.21547e-09	8.25849e-08	LOC110644523	NW_018746881.1	69851	75859	-	2356	protein_coding	mitogen-activated protein kinase kinase kinase ANP1	Pkinase
110635435	1914.76	316.377	2.59697	4.22981e-09	8.282e-08	LOC110635435	NW_018746403.1	140849	141822	+	878	protein_coding	histone H1-like	-
110642462	1235.43	199.607	2.62902	4.23416e-09	8.28591e-08	LOC110642462	NW_018746740.1	26211	34082	+	3388	protein_coding	beta-galactosidase 1	-
110644723	412.811	59.882	2.78271	4.25994e-09	8.33176e-08	LOC110644723	NW_018746895.1	116936	117858	-	660	protein_coding	arabinogalactan peptide 20	-
110671712	68.134	2.99394	4.45181	4.26433e-09	8.33445e-08	LOC110671712	NW_018746174.1	609670	614549	-	3323	protein_coding	histidine kinase 5-like	HATPase_c
110668092	75.1477	3.99198	4.19241	4.26839e-09	8.33445e-08	LOC110668092	NW_018746076.1	409766	411587	+	943	protein_coding	high mobility group B protein 7	-
110647862	75.1477	3.99198	4.19241	4.26839e-09	8.33445e-08	LOC110647862	NW_018747254.1	19536	23828	-	2458	lncRNA	uncharacterized LOC110647862%2C transcript variant X2	-
110664441	563.106	3360.39	-2.57688	4.28379e-09	8.3599e-08	LOC110664441	NW_018745982.1	606545	610316	-	2287	protein_coding	cysteine-rich receptor-like protein kinase 25	Pkinase_Tyr
110640948	46.0907	330.35	-2.83809	4.35012e-09	8.48466e-08	LOC110640948	NW_018746646.1	276910	278868	+	1959	protein_coding	uncharacterized acetyltransferase At3g50280-like	-
110669305	78.1536	517.981	-2.72656	4.39554e-09	8.56851e-08	LOC110669305	NW_018746109.1	334520	337594	-	2823	protein_coding	G-type lectin S-receptor-like serine/threonine-protein kinase LECRK3	Pkinase
110673642	205.404	24.9507	3.03496	4.47833e-09	8.72205e-08	LOC110673642	NW_018746246.1	523315	527298	+	3097	protein_coding	glutamate receptor 2.7-like	ANF_receptor
110661103	175.344	19.9606	3.12698	4.47923e-09	8.72205e-08	LOC110661103	NW_018745888.1	1141793	1152670	+	3587	protein_coding	formin-like protein 14	FH2
110637151	469.923	69.8624	2.74764	4.56827e-09	8.89052e-08	LOC110637151	NW_018746474.1	522895	528800	+	1583	protein_coding	afadin- and alpha-actinin-binding protein-like%2C transcript variant X2	-
110667419	170.335	1053.93	-2.62844	4.61474e-09	8.976e-08	LOC110667419	NW_018746061.1	256928	260532	+	2201	protein_coding	protein NRT1/ PTR FAMILY 5.4	-
110670157	131.258	826.374	-2.65324	4.64814e-09	9.036e-08	LOC110670157	NW_018746130.1	516638	518073	-	1152	protein_coding	RING-H2 finger protein ATL74	-
110649803	132.26	12.9743	3.33716	4.71413e-09	9.15926e-08	LOC110649803	NW_018747677.1	7643	11030	+	1126	protein_coding	single myb histone 3-like%2C transcript variant X2	-
110671475	30.0592	233.54	-2.95259	4.74747e-09	9.21895e-08	LOC110671475	NW_018746168.1	281317	283619	+	1585	protein_coding	probable WRKY transcription factor 71	WRKY
110640425	1675.29	277.454	2.59355	4.77702e-09	9.27126e-08	LOC110640425	NW_018746622.1	387142	391506	+	1974	protein_coding	chlorophyllide a oxygenase%2C chloroplastic-like	-
110641958	1871.68	311.387	2.58707	4.81945e-09	9.34846e-08	LOC110641958	NW_018746713.1	48736	49412	-	677	protein_coding	histone H3.2	Histone
110653648	23.0454	191.623	-3.04887	4.9024e-09	9.50414e-08	LOC110653648	NW_018745750.1	1572500	1580466	-	1796	protein_coding	gibberellin 2-beta-dioxygenase 8-like%2C transcript variant X1	2OG-FeII_Oxy
110646468	17.0336	155.694	-3.18288	4.90853e-09	9.51082e-08	LOC110646468	NW_018747053.1	62386	67221	+	1239	protein_coding	soluble inorganic pyrophosphatase 6%2C chloroplastic-like	Pyrophosphatase
110672133	19.0375	167.67	-3.13035	4.93178e-09	9.55062e-08	LOC110672133	NW_018746196.1	746810	750205	+	663	protein_coding	7-deoxyloganetic acid glucosyltransferase-like	UDPGT
110636585	81.1595	4.99001	3.99012	4.96895e-09	9.61734e-08	LOC110636585	NW_018746453.1	318735	320036	+	708	protein_coding	ER membrane protein complex subunit 3-like	-
110669023	94.1851	6.98609	3.72923	5.02754e-09	9.72541e-08	LOC110669023	NW_018746099.1	268423	271776	-	2211	protein_coding	LEAF RUST 10 DISEASE-RESISTANCE LOCUS RECEPTOR-LIKE PROTEIN KINASE-like 2.4	Pkinase_Tyr
110650093	245.482	31.937	2.93741	5.03484e-09	9.7342e-08	LOC110650093	NW_018747759.1	36641	45085	+	3125	protein_coding	QWRF motif-containing protein 2%2C transcript variant X1	-
110636489	119.234	10.9782	3.42624	5.14869e-09	9.94344e-08	LOC110636489	NW_018746447.1	451134	452976	+	1453	protein_coding	stearoyl-[acyl-carrier-protein] 9-desaturase 5%2C chloroplastic-like	-
110646371	11.0218	118.766	-3.41496	5.14869e-09	9.94344e-08	LOC110646371	NW_018747046.1	131469	132361	-	893	protein_coding	auxin-responsive protein SAUR72	Auxin_inducible
110663999	295.581	1776.5	-2.58691	5.20765e-09	1.00518e-07	LOC110663999	NW_018745966.1	227817	230640	-	2497	protein_coding	protein NUCLEAR FUSION DEFECTIVE 4-like%2C transcript variant X4	-
110636031	74.1458	3.99198	4.17307	5.24275e-09	1.0114e-07	LOC110636031	NW_018746427.1	78089	82187	+	3622	pseudogene	-	-
110664137	152.299	942.146	-2.62805	5.25732e-09	1.0133e-07	LOC110664137	NW_018745969.1	1321333	1323812	-	2348	protein_coding	dynamin-related protein 4C-like	-
110666583	510.002	3015.07	-2.56332	5.25829e-09	1.0133e-07	LOC110666583	NW_018746036.1	816400	817672	+	924	protein_coding	protein EARLY RESPONSIVE TO DEHYDRATION 15-like%2C transcript variant X1	PAM2
110646826	75.1477	495.026	-2.71767	5.31674e-09	1.024e-07	LOC110646826	NW_018747102.1	23004	24755	+	1669	protein_coding	UDP-glycosyltransferase 86A2-like	UDPGT
110631586	67.132	2.99394	4.43047	5.33032e-09	1.02606e-07	LOC110631586	NW_018746262.1	727973	730964	+	1926	protein_coding	O-acyltransferase WSD1-like%2C transcript variant X2	-
110656206	100.197	7.98412	3.62891	5.34665e-09	1.02854e-07	LOC110656206	NW_018745794.1	1528837	1529689	-	583	protein_coding	subtilisin-like protease SBT2.5	-
110670690	223.439	1352.34	-2.59683	5.34903e-09	1.02854e-07	LOC110670690	NW_018746141.1	747329	752434	-	1836	protein_coding	nuclear transcription factor Y subunit A-10-like%2C transcript variant X1	CBFB_NFYA
110631859	640.257	3762.6	-2.55477	5.37367e-09	1.03271e-07	LOC110631859	NW_018746269.1	267277	272641	-	1829	protein_coding	vacuolar-processing enzyme-like	-
110646710	1.00214	51.8977	-5.52863	5.3911e-09	1.0355e-07	LOC110646710	NW_018747087.1	96082	97077	+	717	protein_coding	transcription factor MYB27-like	Myb_DNA-binding
110635676	137.27	13.9723	3.28481	5.39728e-09	1.03613e-07	LOC110635676	NW_018746415.1	67272	71946	-	1143	protein_coding	vesicle transport v-SNARE 13-like%2C transcript variant X1	-
110672799	1114.19	181.642	2.61599	5.4124e-09	1.03846e-07	LOC110672799	NW_018746223.1	729368	730195	-	828	protein_coding	dehydration-responsive element-binding protein 1A	AP2
110647062	173.341	19.9606	3.11041	5.43249e-09	1.04148e-07	LOC110647062	NW_018747132.1	1326	4692	+	2966	protein_coding	LIM domain-containing protein PLIM2c-like%2C transcript variant X6	-
110666105	143.282	14.9704	3.24791	5.43404e-09	1.04148e-07	LOC110666105	NW_018746027.1	369	5951	+	3509	protein_coding	uncharacterized LOC110666105%2C transcript variant X2	-
110639682	575.13	88.8251	2.69313	5.52774e-09	1.05887e-07	LOC110639682	NW_018746585.1	198557	202102	-	2355	protein_coding	3-hydroxy-3-methylglutaryl-coenzyme A reductase 1-like	-
110663601	1319.59	217.572	2.59983	5.57464e-09	1.06727e-07	LOC110663601	NW_018745955.1	952924	958692	+	2362	protein_coding	probable protein S-acyltransferase 6%2C transcript variant X4	-
110652739	576.131	3385.34	-2.55457	5.60419e-09	1.07235e-07	LOC110652739	NW_018750030.1	773	3798	+	3026	protein_coding	receptor-like protein kinase FERONIA	Pkinase_Tyr
110631561	261.514	34.9311	2.89983	5.61797e-09	1.07441e-07	LOC110631561	NW_018746259.1	258271	265175	+	1027	protein_coding	putative axial regulator YABBY 2%2C transcript variant X3	YABBY
110668224	765.503	121.76	2.65112	5.64688e-09	1.07935e-07	LOC110668224	NW_018746078.1	187070	188524	-	1455	protein_coding	uncharacterized LOC110668224	-
110653311	3028.95	514.987	2.55592	5.74202e-09	1.09537e-07	LOC110653311	NW_018745745.1	604609	608704	-	3469	protein_coding	probable galactinol--sucrose galactosyltransferase 6%2C transcript variant X4	-
110635911	334.657	1992.08	-2.57307	5.74213e-09	1.09537e-07	LOC110635911	NW_018746422.1	487225	491591	+	1746	protein_coding	acyl-protein thioesterase 2-like%2C transcript variant X1	Abhydrolase_2
110664927	1116.19	182.64	2.61068	5.74763e-09	1.09537e-07	LOC110664927	NW_018745996.1	921971	930185	-	3215	protein_coding	serine/threonine-protein kinase Nek2-like%2C transcript variant X3	Pkinase
110645429	43.0848	1.38778e-17	8.43328	5.74928e-09	1.09537e-07	LOC110645429	NW_018746955.1	14481	15627	+	1147	protein_coding	fasciclin-like arabinogalactan protein 12	-
110652017	43.0848	1.38778e-17	8.43328	5.74928e-09	1.09537e-07	LOC110652017	NW_018745743.1	2263502	2265082	-	1581	protein_coding	tyrosine decarboxylase 1-like	-
110647774	43.0848	1.38778e-17	8.43328	5.74928e-09	1.09537e-07	LOC110647774	NW_018747233.1	32976	33974	+	743	protein_coding	auxin-responsive protein IAA33	-
110663489	2308.53	13340.8	-2.53073	5.75628e-09	1.09611e-07	LOC110663489	NW_018745951.1	1100023	1103367	+	2065	protein_coding	low-temperature-induced cysteine proteinase-like%2C transcript variant X2	Peptidase_C1
110648614	1279.51	7410.42	-2.53384	5.80976e-09	1.1057e-07	LOC110648614	NW_018747390.1	37489	43893	-	1796	protein_coding	serine/threonine-protein kinase SRK2I-like	Pkinase
110638280	152.299	936.158	-2.61885	5.88755e-09	1.1199e-07	LOC110638280	NW_018746518.1	166507	167219	+	713	protein_coding	uncharacterized LOC110638280	-
110641469	93.1831	6.98609	3.71382	5.95247e-09	1.13164e-07	LOC110641469	NW_018746680.1	104302	110978	-	2718	protein_coding	exonuclease 1-like	XPG_I
110656562	623.224	97.8074	2.67018	6.20306e-09	1.17865e-07	LOC110656562	NW_018745698.1	97194	101966	-	3750	protein_coding	uncharacterized LOC110656562%2C transcript variant X2	-
110670858	270.531	36.9272	2.86882	6.25077e-09	1.18707e-07	LOC110670858	NW_018746147.1	516934	522359	+	3663	protein_coding	uncharacterized LOC110670858%2C transcript variant X1	-
110667084	99.1949	7.98412	3.61443	6.27288e-09	1.19064e-07	LOC110667084	NW_018745706.1	597509	602750	-	2069	protein_coding	65-kDa microtubule-associated protein 5-like%2C transcript variant X2	-
110643825	850.671	137.729	2.62567	6.44491e-09	1.22263e-07	LOC110643825	NW_018746830.1	213983	216921	+	2077	protein_coding	lysM domain-containing GPI-anchored protein 1-like	LysM
110661723	66.13	2.99394	4.40882	6.67578e-09	1.26507e-07	LOC110661723	NW_018745903.1	928117	934707	-	4862	protein_coding	ABC transporter B family member 11-like	ABC_membrane
110655227	3.00607	65.8702	-4.39772	6.67578e-09	1.26507e-07	LOC110655227	NW_018745780.1	118229	121987	-	1881	protein_coding	glucose-1-phosphate adenylyltransferase large subunit 3%2C chloroplastic/amyloplastic%2C transcript variant X2	-
novel.776	296.583	1757.54	-2.56655	6.68253e-09	1.26567e-07	-	NW_018746975.1	94255	95961	-	597	-	PF09072:Translation machinery associated TMA7	-
110648982	1255.47	208.589	2.58876	6.69717e-09	1.26776e-07	LOC110648982	NW_018747465.1	44127	46821	+	1866	protein_coding	omega-3 fatty acid desaturase%2C chloroplastic-like	-
110663583	660.297	104.794	2.65411	6.76133e-09	1.27922e-07	LOC110663583	NW_018745955.1	2624	11661	+	3413	protein_coding	CDP-diacylglycerol--serine O-phosphatidyltransferase 1-like%2C transcript variant X1	PSS
110647956	40.0789	287.434	-2.83846	6.79947e-09	1.28575e-07	LOC110647956	NW_018747270.1	13605	16797	-	1303	protein_coding	tetraspanin-6-like	Tetraspannin
110661074	501.986	2926.24	-2.54303	6.80958e-09	1.28697e-07	LOC110661074	NW_018745887.1	1418618	1422105	+	1636	protein_coding	transcription factor bHLH68-like	-
110661665	141.278	14.9704	3.22761	6.85225e-09	1.29435e-07	LOC110661665	NW_018745903.1	290221	293226	+	2224	protein_coding	RNA-binding protein 24-like%2C transcript variant X1	RRM_1
110650824	129.254	12.9743	3.30402	6.86704e-09	1.29645e-07	LOC110650824	NW_018748019.1	243	1778	-	1121	protein_coding	protein FD-like	bZIP_1
110665035	230.453	1373.3	-2.57445	6.87199e-09	1.29669e-07	LOC110665035	NW_018745998.1	637183	645705	+	3548	protein_coding	phosphoenolpyruvate carboxylase 2-like%2C transcript variant X1	-
110658065	252.496	33.9331	2.8909	6.94535e-09	1.30983e-07	LOC110658065	NW_018745831.1	1002831	1003473	+	643	protein_coding	uncharacterized LOC110658065	-
110670753	320.63	45.9095	2.80068	7.01837e-09	1.3229e-07	LOC110670753	NW_018746144.1	883836	884771	-	936	protein_coding	TMV resistance protein N-like	TIR
110650882	590.159	92.8172	2.667	7.034e-09	1.32514e-07	LOC110650882	NW_018748045.1	738	2866	+	1374	protein_coding	heavy metal-associated isoprenylated plant protein 37-like	HMA
110644735	182.358	21.9566	3.04683	7.08288e-09	1.33363e-07	LOC110644735	NW_018746896.1	82897	89597	+	2750	protein_coding	exonuclease 1-like	XPG_I
110649343	1.00214	50.8997	-5.50068	7.10124e-09	1.33567e-07	LOC110649343	NW_018747549.1	25372	28969	-	1800	protein_coding	protein NRT1/ PTR FAMILY 1.2-like	-
110636012	51.1005	0.997866	5.51138	7.10124e-09	1.33567e-07	LOC110636012	NW_018746425.1	464352	466820	+	2469	protein_coding	G-type lectin S-receptor-like serine/threonine-protein kinase LECRK3	Pkinase
110666519	1853.64	315.379	2.55473	7.13414e-09	1.34114e-07	LOC110666519	NW_018746036.1	286249	289936	+	2866	protein_coding	TMV resistance protein N-like	TIR
110668512	5168.15	898.233	2.52432	7.2336e-09	1.35912e-07	LOC110668512	NW_018746087.1	818667	824577	-	3189	protein_coding	beta-galactosidase 3-like	-
110637556	79.1556	4.99001	3.95411	7.30743e-09	1.37226e-07	LOC110637556	NW_018746492.1	409718	411587	-	1755	protein_coding	probable pectinesterase/pectinesterase inhibitor 7	-
110636949	1485.92	251.505	2.5621	7.45224e-09	1.39871e-07	LOC110636949	NW_018746470.1	506513	508643	+	1264	protein_coding	uncharacterized protein C24B11.05-like	-
110658388	316.622	1860.34	-2.55426	7.50955e-09	1.40872e-07	LOC110658388	NW_018745837.1	1035059	1036209	+	854	protein_coding	heavy metal-associated isoprenylated plant protein 39-like%2C transcript variant X1	-
110661917	519.019	80.8408	2.68075	7.63393e-09	1.43129e-07	LOC110661917	NW_018745908.1	876638	879695	+	1502	protein_coding	60S ribosomal protein L3-like	-
110653853	2158.24	370.271	2.5428	7.68532e-09	1.44016e-07	LOC110653853	NW_018745753.1	1236985	1243083	+	1614	protein_coding	GDT1-like protein 5%2C transcript variant X2	-
110663128	110.217	9.9802	3.44878	7.7089e-09	1.44381e-07	LOC110663128	NW_018745940.1	458104	461535	+	1116	pseudogene	-	-
110659405	358.705	52.8958	2.75866	7.79964e-09	1.46004e-07	LOC110659405	NW_018745854.1	1547385	1554073	+	2604	protein_coding	protein DETOXIFICATION 46%2C chloroplastic-like%2C transcript variant X1	MatE
novel.351	66.13	433.148	-2.70918	7.81909e-09	1.4629e-07	-	NW_018746021.1	1077937	1079937	-	977	-	-	-
110638715	69.1359	450.114	-2.70058	7.83969e-09	1.46598e-07	LOC110638715	NW_018746539.1	229850	232593	+	2048	protein_coding	probable acyl-activating enzyme 2	AMP-binding
110644819	175.344	20.9586	3.05701	7.89433e-09	1.47234e-07	LOC110644819	NW_018746901.1	86620	89297	+	848	protein_coding	GRF1-interacting factor 3-like	SSXT
110656958	42.0828	1.38778e-17	8.39943	7.89453e-09	1.47234e-07	LOC110656958	NW_018745807.1	6	780	+	775	protein_coding	osmotin-like protein OSM34	Thaumatin
110658857	42.0828	1.38778e-17	8.39943	7.89453e-09	1.47234e-07	LOC110658857	NW_018745845.1	1948687	1955829	-	769	protein_coding	uncharacterized LOC110658857	-
110643530	42.0828	1.38778e-17	8.39943	7.89453e-09	1.47234e-07	LOC110643530	NW_018746811.1	2519	11418	+	5105	protein_coding	kinesin-like protein KIN-12D%2C transcript variant X1	Kinesin
110654398	42.0828	1.38778e-17	8.39943	7.89453e-09	1.47234e-07	LOC110654398	NW_018745762.1	2000671	2002421	+	1367	protein_coding	transport and Golgi organization 2 homolog	DUF833
110669631	2786.47	482.051	2.53087	8.02578e-09	1.49603e-07	LOC110669631	NW_018746115.1	504166	505674	-	1198	protein_coding	23.6 kDa heat shock protein%2C mitochondrial-like%2C transcript variant X2	-
110642634	574.128	90.8211	2.6586	8.08137e-09	1.5056e-07	LOC110642634	NW_018746752.1	89935	94593	-	2483	protein_coding	probable inactive receptor kinase At5g58300%2C transcript variant X2	Pkinase
110659188	99.1949	618.782	-2.63957	8.15731e-09	1.51894e-07	LOC110659188	NW_018745851.1	997422	1001972	-	1539	protein_coding	uncharacterized LOC110659188	-
110643955	201.396	1194.65	-2.56774	8.26191e-09	1.53761e-07	LOC110643955	NW_018746836.1	227380	227757	+	378	protein_coding	uncharacterized LOC110643955	-
110635737	334.657	48.9036	2.77152	8.28266e-09	1.54066e-07	LOC110635737	NW_018746418.1	56485	60173	+	2062	protein_coding	uncharacterized LOC110635737	-
110656858	91.1792	6.98609	3.6825	8.37165e-09	1.5564e-07	LOC110656858	NW_018745804.1	233731	236456	+	978	protein_coding	protein yippee-like%2C transcript variant X2	-
110649266	3.00607	64.8722	-4.37573	8.37742e-09	1.55665e-07	LOC110649266	NW_018747523.1	52867	54003	+	1026	lncRNA	uncharacterized LOC110649266	-
110661022	340.669	1983.1	-2.54088	8.44794e-09	1.56893e-07	LOC110661022	NW_018745887.1	689797	696217	-	1752	protein_coding	probable alpha-amylase 2%2C transcript variant X1	-
110661326	174.343	1040.95	-2.57705	8.4727e-09	1.5727e-07	LOC110661326	NW_018745893.1	432859	433651	+	793	protein_coding	early nodulin-75-like	-
110649604	245.482	1440.17	-2.55194	8.62168e-09	1.59951e-07	LOC110649604	NW_018747615.1	3287	6111	+	1220	protein_coding	probable terpene synthase 6	-
110649317	67.132	436.142	-2.69746	8.69876e-09	1.61297e-07	LOC110649317	NW_018747540.1	12406	15947	-	1666	protein_coding	zinc finger protein WIP3-like	-
110649000	175.344	1044.94	-2.57431	8.70993e-09	1.61419e-07	LOC110649000	NW_018747467.1	14346	18323	+	1268	protein_coding	uncharacterized LOC110649000%2C transcript variant X2	-
110658971	290.571	1695.66	-2.54438	8.90529e-09	1.64953e-07	LOC110658971	NW_018745701.1	1563134	1564598	+	1173	protein_coding	protein LURP-one-related 5-like	-
110671018	109.215	9.9802	3.43562	8.91932e-09	1.65127e-07	LOC110671018	NW_018746151.1	302334	311793	-	3022	protein_coding	importin-5-like	-
110635886	214.421	27.9449	2.93419	8.93194e-09	1.65274e-07	LOC110635886	NW_018746422.1	224467	231108	+	2421	protein_coding	subtilisin-like protease SBT1.2	Peptidase_S8
novel.31	24.0474	190.625	-2.98026	8.94952e-09	1.65512e-07	-	NW_018745704.1	498048	499243	+	1196	-	-	-
110633691	53.1044	356.299	-2.7433	9.01232e-09	1.66587e-07	LOC110633691	NW_018746334.1	238046	245302	-	3241	protein_coding	BEL1-like homeodomain protein 4	POX
110661017	4609.05	810.405	2.50757	9.05445e-09	1.67278e-07	LOC110661017	NW_018745887.1	643866	648924	+	2237	protein_coding	L-ascorbate oxidase homolog	-
110643772	234.461	1373.3	-2.54959	9.19634e-09	1.6981e-07	LOC110643772	NW_018746827.1	243340	245381	-	1749	protein_coding	NAC domain-containing protein 72-like	NAM
110633450	30.0592	224.558	-2.89604	9.23905e-09	1.7051e-07	LOC110633450	NW_018746326.1	43046	46871	+	2662	protein_coding	probable WRKY transcription factor 14	-
110661077	1112.18	6279.64	-2.49715	9.30199e-09	1.71582e-07	LOC110661077	NW_018745702.1	2585577	2586671	+	1009	protein_coding	protein EARLY RESPONSIVE TO DEHYDRATION 15-like%2C transcript variant X2	-
110660138	838.647	138.727	2.59473	9.30962e-09	1.71633e-07	LOC110660138	NW_018745870.1	1268899	1270168	+	1057	protein_coding	transcription factor MYB4-like	Myb_DNA-binding
110640924	275.541	38.9233	2.81959	9.36664e-09	1.72594e-07	LOC110640924	NW_018746644.1	98773	104218	-	2313	protein_coding	shaggy-related protein kinase alpha-like%2C transcript variant X3	Pkinase
110668834	50.0985	0.997866	5.48288	9.38231e-09	1.72793e-07	LOC110668834	NW_018746093.1	628571	638744	-	2515	protein_coding	E3 ubiquitin-protein ligase At1g63170-like%2C transcript variant X3	-
110634781	2644.19	462.091	2.51626	9.7311e-09	1.79123e-07	LOC110634781	NW_018746374.1	128	5841	+	1577	protein_coding	E3 ubiquitin-protein ligase CHIP-like%2C transcript variant X2	U-box
110668025	247.486	33.9331	2.862	9.76052e-09	1.79571e-07	LOC110668025	NW_018746076.1	405393	408551	+	2589	protein_coding	WEB family protein At2g40480-like%2C transcript variant X2	-
110668464	4903.63	867.293	2.49909	9.91101e-09	1.82245e-07	LOC110668464	NW_018746086.1	290456	293442	+	1722	protein_coding	uncharacterized LOC110668464%2C transcript variant X5	-
110657986	90.1772	6.98609	3.66658	9.94476e-09	1.82676e-07	LOC110657986	NW_018745830.1	1132855	1134111	+	562	protein_coding	signal peptidase complex subunit 3B-like	-
novel.415	7.01394	89.8231	-3.65535	9.94476e-09	1.82676e-07	-	NW_018746095.1	131571	149573	-	1128	-	-	-
110648476	991.948	166.672	2.57235	1.00185e-08	1.83935e-07	LOC110648476	NW_018747366.1	40305	54677	-	4608	protein_coding	kinesin-like protein KIN-7D%2C mitochondrial%2C transcript variant X4	Kinesin
110666227	448.882	69.8624	2.68157	1.01279e-08	1.85846e-07	LOC110666227	NW_018746030.1	94877	98544	+	2489	protein_coding	uncharacterized LOC110666227	-
110642722	369.726	55.8899	2.72306	1.03399e-08	1.89639e-07	LOC110642722	NW_018745732.1	92786	94004	-	1155	protein_coding	secoisolariciresinol dehydrogenase-like	adh_short
110666495	290.571	41.9174	2.78959	1.05289e-08	1.93005e-07	LOC110666495	NW_018746035.1	191001	203478	+	3005	protein_coding	probable UDP-N-acetylglucosamine--peptide N-acetylglucosaminyltransferase SPINDLY%2C transcript variant X2	TPR_1
110673217	554.088	88.8251	2.63937	1.05861e-08	1.93952e-07	LOC110673217	NW_018746237.1	742665	751903	+	6220	protein_coding	protein NETWORKED 1A-like	-
110669459	273.537	38.9233	2.80906	1.05988e-08	1.94085e-07	LOC110669459	NW_018746114.1	612841	613653	-	813	protein_coding	BON1-associated protein 2-like	C2
110634609	57.1123	1.9959	4.75409	1.06398e-08	1.94633e-07	LOC110634609	NW_018746366.1	277447	280622	-	2395	protein_coding	uncharacterized LOC110634609	-
110656792	57.1123	1.9959	4.75409	1.06398e-08	1.94633e-07	LOC110656792	NW_018745803.1	817161	819879	-	918	protein_coding	NAC domain-containing protein 90-like	NAM
110670502	143.282	15.9684	3.15555	1.07184e-08	1.95969e-07	LOC110670502	NW_018746138.1	121201	123252	+	2052	protein_coding	protein SHORT-ROOT-like	GRAS
110637108	205.404	1198.64	-2.54414	1.08303e-08	1.97913e-07	LOC110637108	NW_018746473.1	189232	191270	-	2039	protein_coding	AT-hook motif nuclear-localized protein 28-like	-
110632630	41.0808	1.38778e-17	8.36477	1.08849e-08	1.98398e-07	LOC110632630	NW_018746300.1	633490	642263	+	1630	lncRNA	uncharacterized LOC110632630	-
110655363	41.0808	1.38778e-17	8.36477	1.08849e-08	1.98398e-07	LOC110655363	NW_018745782.1	2116465	2120958	+	2618	protein_coding	uncharacterized LOC110655363%2C transcript variant X2	-
110645829	41.0808	1.38778e-17	8.36477	1.08849e-08	1.98398e-07	LOC110645829	NW_018746988.1	96741	100098	+	2050	pseudogene	-	-
110660258	41.0808	1.38778e-17	8.36477	1.08849e-08	1.98398e-07	LOC110660258	NW_018745872.1	146802	147701	-	782	protein_coding	major allergen Pru ar 1-like	-
110649116	41.0808	1.38778e-17	8.36477	1.08849e-08	1.98398e-07	LOC110649116	NW_018747486.1	6979	8505	-	1092	protein_coding	ankyrin repeat-containing protein BDA1-like	-
110658310	474.933	74.8526	2.66357	1.08992e-08	1.98556e-07	LOC110658310	NW_018745835.1	280342	284907	-	2007	protein_coding	serine carboxypeptidase-like 42	Peptidase_S10
110671717	217.427	28.9429	2.90385	1.10188e-08	2.00632e-07	LOC110671717	NW_018746174.1	646261	650549	+	3059	protein_coding	probable xyloglucan glycosyltransferase 5%2C transcript variant X2	-
110651907	468.921	73.8545	2.66453	1.1069e-08	2.01443e-07	LOC110651907	NW_018748719.1	6174	7238	-	367	protein_coding	histone H4	-
110659072	64.1261	413.187	-2.68544	1.11694e-08	2.03164e-07	LOC110659072	NW_018745701.1	1638512	1639522	-	922	pseudogene	-	-
110639180	13.0257	124.754	-3.24734	1.14355e-08	2.07897e-07	LOC110639180	NW_018746561.1	316876	319252	+	1235	protein_coding	uncharacterized LOC110639180%2C transcript variant X1	-
110673580	6.01197	82.8369	-3.75689	1.14523e-08	2.08097e-07	LOC110673580	NW_018746245.1	230446	232420	-	1975	pseudogene	-	Pkinase
110641174	1482.91	257.493	2.52525	1.15183e-08	2.09187e-07	LOC110641174	NW_018746663.1	353117	354778	-	617	protein_coding	ethylene-responsive transcription factor ERF109-like	AP2
110661058	222.437	29.9409	2.888	1.1578e-08	2.10164e-07	LOC110661058	NW_018745887.1	1094340	1096190	-	1851	protein_coding	transcription factor MYC2-like	HLH
110667688	1481.91	257.493	2.52427	1.16555e-08	2.11462e-07	LOC110667688	NW_018746067.1	417023	419722	-	2233	protein_coding	cell division cycle 20.2%2C cofactor of APC complex-like%2C transcript variant X2	-
110660871	2438.79	430.154	2.5029	1.17341e-08	2.12779e-07	LOC110660871	NW_018745702.1	2345047	2353590	-	2988	protein_coding	protein LNK2	-
110646039	517.015	82.8369	2.64003	1.18957e-08	2.15598e-07	LOC110646039	NW_018747005.1	142286	146035	-	2311	protein_coding	protein WVD2-like 7%2C transcript variant X4	-
110660785	466.917	73.8545	2.65835	1.1916e-08	2.15857e-07	LOC110660785	NW_018745884.1	1200537	1203853	+	1709	protein_coding	LEAF RUST 10 DISEASE-RESISTANCE LOCUS RECEPTOR-LIKE PROTEIN KINASE-like 2.1	Pkinase
110666383	107.211	9.9802	3.40893	1.19692e-08	2.16709e-07	LOC110666383	NW_018746033.1	825060	829565	-	2963	protein_coding	putative serine/threonine-protein kinase-like protein CCR3	Pkinase
110641152	8.01591	94.8133	-3.54376	1.20031e-08	2.17211e-07	LOC110641152	NW_018746661.1	196086	209598	+	1403	pseudogene	-	-
110638199	18171.7	3281.54	2.4692	1.20902e-08	2.18675e-07	LOC110638199	NW_018746514.1	249874	250894	-	1021	protein_coding	chlorophyll a-b binding protein of LHCII type 1-like	-
110632289	523.027	2948.2	-2.49459	1.21398e-08	2.19461e-07	LOC110632289	NW_018745718.1	765819	771090	+	1374	protein_coding	tetraspanin-3-like	Tetraspannin
110632947	15.0297	135.733	-3.16428	1.23456e-08	2.23066e-07	LOC110632947	NW_018746313.1	343947	363202	-	1434	protein_coding	MADS-box protein AGL42-like%2C transcript variant X2	SRF-TF
110660182	1.00214	48.9036	-5.44311	1.24346e-08	2.2456e-07	LOC110660182	NW_018745870.1	283635	286327	+	2506	protein_coding	putative serine/threonine-protein kinase-like protein CCR3	Pkinase
110639463	3776.42	673.674	2.48667	1.24868e-08	2.25387e-07	LOC110639463	NW_018746577.1	265628	268635	-	2213	protein_coding	5'-adenylylsulfate reductase 1%2C chloroplastic-like	-
110668193	14.0277	129.745	-3.19793	1.26792e-08	2.28743e-07	LOC110668193	NW_018746078.1	438263	468860	-	1340	protein_coding	anthranilate N-methyltransferase-like	-
110643358	677.33	3788.55	-2.48349	1.26941e-08	2.28895e-07	LOC110643358	NW_018746800.1	248155	250007	+	1210	protein_coding	probable isoaspartyl peptidase/L-asparaginase 2	Asparaginase_2
110654191	254.5	35.9291	2.82013	1.29983e-08	2.34261e-07	LOC110654191	NW_018745758.1	2128962	2133751	-	2568	protein_coding	beta-amyrin synthase-like	-
novel.322	2319.55	411.191	2.49561	1.30282e-08	2.3468e-07	-	NW_018745970.1	1020470	1021598	-	1129	-	PF00067:Cytochrome P450	p450
110644029	164.323	19.9606	3.03339	1.31751e-08	2.37206e-07	LOC110644029	NW_018746840.1	89642	92205	-	2321	protein_coding	wall-associated receptor kinase-like 20	Pkinase_Tyr
110663045	1256.47	217.572	2.52912	1.33907e-08	2.40965e-07	LOC110663045	NW_018745937.1	1364423	1366936	-	1470	protein_coding	squamosa promoter-binding-like protein 8	SBP
110664061	52.1025	342.326	-2.71302	1.36114e-08	2.44812e-07	LOC110664061	NW_018745967.1	974363	976808	-	1812	protein_coding	NAC domain-containing protein 71-like	NAM
110653626	56.1103	1.9959	4.72861	1.37131e-08	2.46515e-07	LOC110653626	NW_018745694.1	4632421	4633150	-	730	protein_coding	ethylene-responsive transcription factor ERF023	AP2
110650982	34.0671	241.525	-2.82119	1.37767e-08	2.47532e-07	LOC110650982	NW_018748092.1	2191	3250	-	1060	protein_coding	uncharacterized LOC110650982	-
110673919	82.1615	5.98805	3.75065	1.37859e-08	2.47571e-07	LOC110673919	NW_018746254.1	346811	350703	-	1648	protein_coding	protein POLYCHOME-like%2C transcript variant X2	-
110632268	313.616	46.9075	2.73784	1.38609e-08	2.48792e-07	LOC110632268	NW_018746281.1	734732	739608	-	2834	protein_coding	uncharacterized LOC110632268%2C transcript variant X1	-
110670299	106.209	9.9802	3.3954	1.38825e-08	2.48926e-07	LOC110670299	NW_018746133.1	331124	333400	-	2277	protein_coding	peptide-N4-(N-acetyl-beta-glucosaminyl)asparagine amidase A-like	-
110660310	106.209	9.9802	3.3954	1.38825e-08	2.48926e-07	LOC110660310	NW_018745873.1	1170921	1176935	-	2920	protein_coding	sister chromatid cohesion 1 protein 3-like	Rad21_Rec8
110664284	390.767	60.8801	2.67977	1.40441e-08	2.51697e-07	LOC110664284	NW_018745977.1	561359	566721	-	3367	protein_coding	uncharacterized LOC110664284%2C transcript variant X1	-
110664912	169.333	20.9586	3.00672	1.40574e-08	2.51807e-07	LOC110664912	NW_018745996.1	247006	255410	+	2897	protein_coding	E3 ubiquitin-protein ligase ORTHRUS 2-like	zf-C3HC4
110638749	88.1733	6.98609	3.63421	1.40813e-08	2.52108e-07	LOC110638749	NW_018745725.1	1749101	1751130	+	1745	protein_coding	uncharacterized LOC110638749	-
110656743	8476.65	1539.97	2.4605	1.4099e-08	2.52298e-07	LOC110656743	NW_018745691.1	8088	10896	+	1268	protein_coding	probable protein phosphatase 2C 63	PP2C
110656864	285.561	41.9174	2.76451	1.4127e-08	2.52671e-07	LOC110656864	NW_018745804.1	329973	333355	+	1445	protein_coding	probable GMP synthase [glutamine-hydrolyzing]	-
110657887	1366.68	238.531	2.51781	1.41652e-08	2.53219e-07	LOC110657887	NW_018745829.1	1012017	1015677	-	3643	protein_coding	G-type lectin S-receptor-like serine/threonine-protein kinase SD2-5%2C transcript variant X2	Pkinase
110650258	2287.49	407.199	2.4896	1.4172e-08	2.53219e-07	LOC110650258	NW_018747811.1	26134	30894	+	2666	protein_coding	endoglucanase 6-like	-
110657630	785.543	132.739	2.56397	1.42151e-08	2.53861e-07	LOC110657630	NW_018745824.1	1474442	1480678	-	2722	protein_coding	E3 ubiquitin-protein ligase ORTHRUS 2-like	zf-C3HC4
110661692	101.199	609.8	-2.58966	1.44195e-08	2.57381e-07	LOC110661692	NW_018745903.1	530109	533850	+	1444	protein_coding	GEM-like protein 1%2C transcript variant X1	GRAM
110654938	1195.35	207.591	2.52489	1.46231e-08	2.60883e-07	LOC110654938	NW_018745774.1	2139693	2143115	+	2702	protein_coding	G-type lectin S-receptor-like serine/threonine-protein kinase At1g11410%2C transcript variant X3	Pkinase_Tyr
110658934	215.423	1231.58	-2.51457	1.48902e-08	2.65515e-07	LOC110658934	NW_018745701.1	1532282	1535773	-	1188	protein_coding	uncharacterized LOC110658934	-
110637245	69.1359	3.99198	4.07232	1.50299e-08	2.67735e-07	LOC110637245	NW_018746481.1	305090	341407	-	4265	protein_coding	uncharacterized LOC110637245	Agenet
110647682	69.1359	3.99198	4.07232	1.50299e-08	2.67735e-07	LOC110647682	NW_018747221.1	43374	44525	-	1078	protein_coding	protein ACCELERATED CELL DEATH 6-like	-
110661295	40.0789	1.38778e-17	8.32926	1.50714e-08	2.68069e-07	LOC110661295	NW_018745892.1	1616989	1620960	-	2086	protein_coding	probable disease resistance RPP8-like protein 2	-
110667699	40.0789	1.38778e-17	8.32926	1.50714e-08	2.68069e-07	LOC110667699	NW_018745706.1	507160	508348	-	1189	protein_coding	cytosolic sulfotransferase 15-like	Sulfotransfer_1
110668351	40.0789	1.38778e-17	8.32926	1.50714e-08	2.68069e-07	LOC110668351	NW_018746079.1	823382	824800	+	1234	protein_coding	cationic peroxidase 2-like	-
110646942	185.364	23.9527	2.94555	1.52043e-08	2.70296e-07	LOC110646942	NW_018747115.1	13031	13894	+	825	protein_coding	17.3 kDa class II heat shock protein-like	-
110651437	235.463	32.935	2.83309	1.52528e-08	2.71024e-07	LOC110651437	NW_018748359.1	6563	9285	-	1769	protein_coding	AAA-ATPase At3g50940-like%2C transcript variant X2	AAA
110640849	246.484	34.9311	2.81448	1.53227e-08	2.72129e-07	LOC110640849	NW_018746638.1	297954	302169	-	1877	protein_coding	BTB/POZ and MATH domain-containing protein 2-like	BTB
110662587	119.234	705.612	-2.56382	1.53883e-08	2.73157e-07	LOC110662587	NW_018745928.1	1080932	1083489	+	1273	protein_coding	syntaxin-52-like	-
110670198	18.0356	150.703	-3.05404	1.56901e-08	2.78374e-07	LOC110670198	NW_018746130.1	613353	617745	+	3137	protein_coding	probable serine/threonine-protein kinase WNK5%2C transcript variant X2	Pkinase
110649398	42.0828	284.44	-2.75318	1.59041e-08	2.82028e-07	LOC110649398	NW_018747558.1	27955	29522	-	962	protein_coding	cell number regulator 1-like	-
110669721	75.1477	4.99001	3.87927	1.60831e-08	2.8496e-07	LOC110669721	NW_018746118.1	339645	341918	+	845	protein_coding	protein PLANT CADMIUM RESISTANCE 2-like	-
110661010	94.1851	567.883	-2.59043	1.60855e-08	2.8496e-07	LOC110661010	NW_018745887.1	546244	547215	-	972	protein_coding	auxin-responsive protein SAUR36-like	Auxin_inducible
110668266	57.1123	366.279	-2.67841	1.6106e-08	2.8518e-07	LOC110668266	NW_018746078.1	739019	740954	+	1585	protein_coding	E3 ubiquitin-protein ligase RING1	-
110649970	105.207	9.9802	3.38175	1.61149e-08	2.85195e-07	LOC110649970	NW_018747723.1	10391	15633	+	3323	protein_coding	probable LRR receptor-like serine/threonine-protein kinase At1g05700%2C transcript variant X2	Pkinase_Tyr
110640435	3332.54	602.814	2.46659	1.63425e-08	2.89077e-07	LOC110640435	NW_018746622.1	368468	370626	-	1239	protein_coding	photosystem II 22 kDa protein%2C chloroplastic-like	-
110660094	245.482	34.9311	2.80861	1.64048e-08	2.89862e-07	LOC110660094	NW_018745869.1	505339	528636	-	3272	protein_coding	uncharacterized LOC110660094%2C transcript variant X2	DENN
[truncated: 7,799 more rows]
